# Supplementary material for: Diverging asymmetry of intrinsic functional organization in autism
Source: Mol Psychiatry. 2023 Aug 16;28(10):4331–41. doi: 10.1038/s41380-023-02220-x (PMC10827663; doi:10.1038/s41380-023-02220-x)
Supplement: Supplementary file 2 — Supplementary Table [file 41380_2023_2220_MOESM2_ESM.xlsx]

## Sheet: Table S1
Table S1. Demographic characteristics
	ASD		Controls		statistics	significance
	Mean/n	SD/Perc.	Mean/n	SD/Perc.	t/chi-square	P
Age (5-40 y)	17.5786	7.6983	17.6053	7.11027	-0.0302049	0.975925
FIQ (73-148)	105.357	15.9772	115.147	12.5987	-5.70981	<0.001
Mean FD	0.100919	0.0602195	0.0835279	0.0500064	2.63601	0.00885487
Site					5.21161	0.266266
NYU_I	35	0.25	51	0.36
USM	46	0.33	37	0.26
PITT	19	0.13	20	0.14
NYU_II	25	0.18	18	0.12
TCD	15	0.11	17	0.12
ADOS (n=132)
Total	13.5909	4.6023
Communication	3.84091	1.61822
Social	8	2.71081
RRB	1.75	1.49937

## Sheet: Table S2
Table S2. Parcel-wise comparisons between ASD and controls.
Intra-hemisphere
		ASD												Controls												ASD vs Controls
		G1				G2				G3				G1				G2				G3				G1		G2		G3		Multivariate
ID	Parcels	Mean	SD	Cohen's d	P FDR	Mean	SD	Cohen's d	P FDR	Mean	SD	Cohen's d	P FDR	Mean	SD	Cohen's d	P FDR	Mean	SD	Cohen's d	P FDR	Mean	SD	Cohen's d	P FDR	t	P	t	P	t	P	Hotelling's T	P FDR
1	V1	-0.00357477	0.022318	-0.177604	n.s.	0.00398235	0.0236916	0.16272	n.s.	8.16105e-05	0.0164901	0.00548393	n.s.	-0.00200954	0.022318	-0.0897257	n.s.	0.00286217	0.0236916	0.120386	n.s.	-0.000554565	0.0164901	-0.0335124	n.s.	0.617942	n.s.	-0.390568	n.s.	-0.33982	n.s.	0.811846	n.s.
2	MST	-0.000391997	0.0346627	-0.00982716	n.s.	-0.00048549	0.0506277	-0.00797996	n.s.	0.00332468	0.0341382	0.0919142	n.s.	0.00295376	0.0346627	0.0849157	n.s.	-0.00466289	0.0506277	-0.091779	n.s.	0.00430886	0.0341382	0.125776	n.s.	0.752486	n.s.	-0.627488	n.s.	0.235045	n.s.	0.878256	n.s.
3	V6	-0.001435	0.0383433	-0.0412631	n.s.	0.0032892	0.0459072	0.0881933	n.s.	0.00266678	0.0273579	0.102607	n.s.	-0.00474291	0.0383433	-0.123263	n.s.	0.00101758	0.0459072	0.0220884	n.s.	-0.00119099	0.0273579	-0.0433813	n.s.	-0.758224	n.s.	-0.455358	n.s.	-1.21343	n.s.	1.7843	n.s.
4	V2	-0.00274751	0.0157751	-0.171249	n.s.	0.000193908	0.0206767	0.00879569	n.s.	0.000763056	0.0139918	0.0525193	n.s.	-0.00257701	0.0157751	-0.162787	n.s.	0.000874431	0.0206767	0.0421426	n.s.	-0.00109831	0.0139918	-0.0782217	n.s.	0.0899865	n.s.	0.26746	n.s.	-1.09599	n.s.	1.1482	n.s.
5	V3	-0.00311987	0.0125653	-0.243483	0.0266768	-0.000223015	0.0181742	-0.0115079	n.s.	-0.00189971	0.0125588	-0.139677	n.s.	-0.0028354	0.0125653	-0.224862	0.0267519	-0.00093182	0.0181742	-0.0510919	n.s.	-0.0020501	0.0125588	-0.162669	n.s.	0.188233	n.s.	-0.316919	n.s.	-0.096515	n.s.	0.349664	n.s.
6	V4	-0.00250579	0.0113347	-0.213126	n.s.	-0.000337861	0.0163016	-0.0204743	n.s.	-0.00536085	0.0131894	-0.421261	4.67885e-05	-0.00278804	0.0113347	-0.245112	0.0161081	-5.57651e-05	0.0163016	-0.00340886	n.s.	-0.00438429	0.0131894	-0.331246	0.000604806	-0.205256	n.s.	0.144413	n.s.	0.632505	n.s.	0.679513	n.s.
7	V8	-0.00225197	0.0175848	-0.118074	n.s.	-0.000436148	0.0224805	-0.0180806	n.s.	-0.00181626	0.0158731	-0.126638	n.s.	-0.00445163	0.0175848	-0.252266	0.0139816	0.000975256	0.0224805	0.0432305	n.s.	-0.00252931	0.0158731	-0.158787	n.s.	-1.00736	n.s.	0.508491	n.s.	-0.395474	n.s.	1.01616	n.s.
8	4	-6.83803e-05	0.015714	-0.00337986	n.s.	-0.00138965	0.026278	-0.0509826	n.s.	0.00189482	0.0185254	0.0919799	n.s.	-0.000649755	0.015714	-0.0412041	n.s.	0.000371478	0.026278	0.0140869	n.s.	0.00586036	0.0185254	0.315234	0.00100067	-0.26994	n.s.	0.552443	n.s.	1.7008	n.s.	1.77281	n.s.
9	3b	-0.00328046	0.0161236	-0.135339	n.s.	-0.00101323	0.0235069	-0.0328173	n.s.	0.000927742	0.0186116	0.0441573	n.s.	-0.00165326	0.0161236	-0.102177	n.s.	-0.000474641	0.0235069	-0.0201209	n.s.	0.00505525	0.0186116	0.270667	0.0050166	0.665505	n.s.	0.165109	n.s.	1.74756	n.s.	1.86283	n.s.
10	FEF	-0.0121902	0.0366831	-0.304089	0.00444825	-0.00343976	0.0572208	-0.0558775	n.s.	-0.0114256	0.0437861	-0.281024	0.00678242	-0.00570986	0.0366831	-0.155109	n.s.	-0.00296778	0.0572208	-0.0516838	n.s.	-0.00816932	0.0437861	-0.18592	n.s.	1.41693	n.s.	0.0667131	n.s.	0.646741	n.s.	1.45841	n.s.
11	PEF	0.000427814	0.0430207	0.00912749	n.s.	0.00191339	0.0509202	0.0394711	n.s.	0.00207237	0.0488837	0.0461915	n.s.	0.00393984	0.0430207	0.0912593	n.s.	-0.00143174	0.0509202	-0.0280187	n.s.	0.0055945	0.0488837	0.114044	n.s.	0.655845	n.s.	-0.564753	n.s.	0.629909	n.s.	0.918721	n.s.
12	55b	0.010922	0.0473841	0.217839	n.s.	0.00436423	0.0350717	0.104811	n.s.	-0.00931739	0.0432321	-0.221845	0.0369079	0.0163459	0.0473841	0.343756	0.000664153	0.00453478	0.0350717	0.128847	n.s.	-0.00879803	0.0432321	-0.202794	0.0408371	0.933916	n.s.	0.0372421	n.s.	0.10229	n.s.	0.952967	n.s.
13	V3A	-0.00276188	0.0137111	-0.211783	n.s.	0.00086953	0.0209887	0.0490025	n.s.	-0.00404731	0.0136595	-0.235779	0.0246086	-0.00314589	0.0137111	-0.228638	0.0239489	0.00177618	0.0209887	0.0843291	n.s.	-0.00359067	0.0136595	-0.261949	0.00664983	-0.240876	n.s.	0.391223	n.s.	0.247554	n.s.	0.504937	n.s.
14	RSC	-0.00153002	0.0298434	-0.0496549	n.s.	-0.000426382	0.0147856	-0.0211207	n.s.	0.00253719	0.0170842	0.121818	n.s.	-0.0067152	0.0298434	-0.224227	0.0268394	-0.000343088	0.0147856	-0.0231229	n.s.	0.000248081	0.0170842	0.0144703	n.s.	-1.43558	n.s.	0.0396083	n.s.	-1.01038	n.s.	2.00057	n.s.
15	POS2	0.00085421	0.0376888	0.0218554	n.s.	-0.00542499	0.0197607	-0.20182	n.s.	0.00262978	0.0249354	0.0946499	n.s.	0.000407323	0.0376888	0.0107697	n.s.	-0.00351966	0.0197607	-0.177491	n.s.	-0.00309592	0.0249354	-0.123723	n.s.	-0.0977517	n.s.	0.679548	n.s.	-1.82244	n.s.	1.84545	n.s.
16	V7	-0.00492215	0.0208266	-0.260978	0.0168508	0.00369506	0.0273053	0.143671	n.s.	-0.00845042	0.0286791	-0.317587	0.00205805	-0.00586565	0.0208266	-0.280656	0.00570472	0.00524893	0.0273053	0.191558	n.s.	-0.0112792	0.0286791	-0.391912	6.10496e-05	-0.398432	n.s.	0.491655	n.s.	-0.85809	n.s.	0.864488	n.s.
17	IPS1	-0.00301094	0.0284265	-0.108252	n.s.	-0.000860981	0.0376298	-0.0219793	n.s.	0.00266035	0.0388297	0.0710497	n.s.	-0.00401646	0.0284265	-0.140798	n.s.	0.000961904	0.0376298	0.0254728	n.s.	0.000478046	0.0388297	0.0122682	n.s.	-0.300156	n.s.	0.398584	n.s.	-0.480239	n.s.	0.485402	n.s.
18	FFC	0.00394045	0.0256079	0.110517	n.s.	-0.00863709	0.0389517	-0.178645	n.s.	0.00885676	0.0255902	0.305216	0.00293839	0.000864326	0.0256079	0.0336342	n.s.	-0.0014672	0.0389517	-0.0375351	n.s.	0.00892443	0.0255902	0.347523	0.000323757	-0.833927	n.s.	1.37327	n.s.	0.0207855	n.s.	1.59267	n.s.
19	V3B	-0.00558693	0.018406	-0.288358	0.00724438	0.00690952	0.029817	0.240764	0.0364061	-0.00973563	0.0289474	-0.379198	0.000245999	-0.00577801	0.018406	-0.312821	0.00199088	0.00565018	0.029817	0.188831	n.s.	-0.0113265	0.0289474	-0.389908	6.41703e-05	-0.0849306	n.s.	-0.361222	n.s.	-0.487775	n.s.	0.997344	n.s.
20	LO1	-0.0021789	0.0162205	-0.114662	n.s.	-0.00102396	0.031057	-0.0422029	n.s.	-0.00520405	0.0202539	-0.291776	0.00457252	-0.00189003	0.0162205	-0.116113	n.s.	0.00420521	0.031057	0.134929	n.s.	-0.00739858	0.0202539	-0.364012	0.000176771	0.137434	n.s.	1.57273	n.s.	-0.964648	n.s.	2.01709	n.s.
21	LO2	-0.00625711	0.0197811	-0.245014	0.0261088	0.0064184	0.0379616	0.181377	n.s.	-0.00264113	0.0198898	-0.157683	n.s.	-0.0062949	0.0197811	-0.317113	0.00172364	0.00892707	0.0379616	0.234337	0.0385581	-0.000501351	0.0198898	-0.0251181	n.s.	-0.0139144	n.s.	0.573674	n.s.	0.975898	n.s.	1.29789	n.s.
22	PIT	-0.00452664	0.0216077	-0.197369	n.s.	0.00352682	0.0316957	0.111159	n.s.	-0.00266038	0.0196856	-0.137306	n.s.	-0.00332669	0.0216077	-0.15342	n.s.	0.00129626	0.0316957	0.0407537	n.s.	-0.00204641	0.0196856	-0.103591	n.s.	0.452353	n.s.	-0.590561	n.s.	0.263899	n.s.	0.610812	n.s.
23	MT	-0.00418408	0.0430143	-0.100866	n.s.	-0.00460372	0.0593658	-0.0817405	n.s.	0.00525122	0.0312537	0.131942	n.s.	-0.000560524	0.0430143	-0.0129855	n.s.	-0.00621213	0.0593658	-0.104275	n.s.	-2.55213e-05	0.0312537	-0.000813723	n.s.	0.719803	n.s.	-0.23329	n.s.	-1.2402	n.s.	1.45193	n.s.
24	A1	-0.002976	0.0206616	-0.133073	n.s.	0.000925948	0.0224257	0.0358617	n.s.	-0.00128746	0.0185359	-0.0658576	n.s.	-0.00647982	0.0206616	-0.312518	0.00186201	0.00149559	0.0224257	0.066457	n.s.	-0.000187502	0.0185359	-0.0100801	n.s.	-1.36716	n.s.	0.197969	n.s.	0.484985	n.s.	1.8173	n.s.
25	PSL	0.0219187	0.0467076	0.508453	4.49926e-07	0.0123759	0.0308686	0.371235	0.000661585	-0.0170065	0.038103	-0.514139	6.4664e-07	0.0244372	0.0467076	0.521362	1.7549e-07	0.0129956	0.0308686	0.419522	9.27557e-05	-0.0227841	0.038103	-0.595867	2.87735e-09	0.470191	n.s.	0.162033	n.s.	-1.35822	n.s.	1.40839	n.s.
26	SFL	0.026782	0.0456232	0.680801	2.90311e-11	0.00609392	0.0279353	0.242116	0.0377338	-0.00938826	0.0344337	-0.313977	0.0022011	0.0407892	0.0456232	0.890915	6.904e-18	0.0113804	0.0279353	0.405958	0.000113102	-0.0165321	0.0344337	-0.478433	1.35716e-06	2.75797	0.0061976	1.66811	n.s.	-1.85814	n.s.	3.0301	0.0400856
27	PCV	-0.000741119	0.0481282	-0.0183693	n.s.	-0.00386085	0.02637	-0.152175	n.s.	0.000166957	0.0284084	0.00557883	n.s.	-0.000268415	0.0481282	-0.00555754	n.s.	-0.00686047	0.02637	-0.25925	0.0199951	-0.00410501	0.0284084	-0.143994	n.s.	0.089261	n.s.	-0.973035	n.s.	-1.22972	n.s.	1.77091	n.s.
28	STV	0.00173695	0.0523184	0.0357361	n.s.	-0.00791949	0.035012	-0.232881	0.0427254	-0.0134534	0.0363465	-0.397069	0.00011229	0.0104369	0.0523184	0.198789	n.s.	-0.00411422	0.035012	-0.117097	n.s.	-0.0184581	0.0363465	-0.506059	3.11498e-07	1.44578	n.s.	0.92551	n.s.	-1.19531	n.s.	1.81552	n.s.
29	7Pm	0.00175757	0.0454053	0.0399408	n.s.	-0.000540016	0.0185157	-0.0243677	n.s.	-0.00202825	0.034734	-0.0583554	n.s.	0.00607576	0.0454053	0.133343	n.s.	-0.00234856	0.0185157	-0.126398	n.s.	-0.00185553	0.034734	-0.0532339	n.s.	0.810708	n.s.	-0.744546	n.s.	0.041737	n.s.	1.01888	n.s.
30	7m	-0.00235404	0.0230837	-0.0829585	n.s.	0.000724514	0.00844713	0.0668271	n.s.	0.00512263	0.0186528	0.258683	0.0125541	-0.00167582	0.0230837	-0.0723434	n.s.	0.000904348	0.00844713	0.106685	n.s.	0.00363175	0.0186528	0.19402	n.s.	0.220467	n.s.	0.155632	n.s.	-0.650985	n.s.	0.687379	n.s.
31	POS1	0.00455647	0.0343241	0.131227	n.s.	-0.00589056	0.0196532	-0.270605	0.0169277	0.00526115	0.0183211	0.255174	0.0135708	0.00250256	0.0343241	0.0726543	n.s.	-0.00391536	0.0196532	-0.198525	n.s.	0.00229506	0.0183211	0.12483	n.s.	-0.499537	n.s.	0.800262	n.s.	-1.27793	n.s.	1.51735	n.s.
32	23d	0.00485932	0.0398159	0.128175	n.s.	0.00130658	0.021483	0.0621148	n.s.	-0.00449057	0.0230579	-0.194253	n.s.	-0.00271742	0.0398159	-0.0680107	n.s.	0.000513907	0.021483	0.0238378	n.s.	-0.00528859	0.0230579	-0.228558	0.0189975	-1.63578	n.s.	-0.312991	n.s.	-0.29021	n.s.	2.05032	n.s.
33	v23ab	0.00223703	0.0228038	0.0840015	n.s.	0.000213803	0.00928304	0.0213993	n.s.	0.00619062	0.0163042	0.349583	0.000729442	-0.00121806	0.0228038	-0.0532278	n.s.	0.000771497	0.00928304	0.0828171	n.s.	0.00614351	0.0163042	0.375486	0.000119572	-1.17139	n.s.	0.485794	n.s.	-0.0232557	n.s.	1.23086	n.s.
34	d23ab	0.00189624	0.020594	0.0835841	n.s.	0.000593198	0.00870094	0.0747162	n.s.	-0.00151096	0.0159516	-0.0734538	n.s.	0.00135428	0.020594	0.0655306	n.s.	0.000605015	0.00870094	0.0692908	n.s.	-0.00195065	0.0159516	-0.121857	n.s.	-0.210166	n.s.	0.0119037	n.s.	-0.200912	n.s.	0.341402	n.s.
35	31pv	0.00569971	0.023748	0.234016	0.0338424	-0.00035814	0.00816939	-0.0511647	n.s.	-0.00822763	0.020699	-0.397536	0.000121891	0.00696098	0.023748	0.292092	0.00409717	-0.000208782	0.00816939	-0.0254671	n.s.	-0.00856247	0.020699	-0.412218	2.72282e-05	0.440319	n.s.	0.164666	n.s.	-0.135824	n.s.	0.485259	n.s.
36	5m	0.00225733	0.0278352	0.071699	n.s.	0.0059736	0.0361875	0.192241	n.s.	0.00478577	0.0246061	0.169937	n.s.	0.00393776	0.0278352	0.140971	n.s.	0.000806228	0.0361875	0.0222011	n.s.	0.00922147	0.0246061	0.373451	0.000121109	0.475208	n.s.	-1.28495	n.s.	1.40967	n.s.	2.19125	n.s.
37	5mv	-0.000459064	0.0257032	-0.0149867	n.s.	0.00818818	0.0386734	0.185297	n.s.	-0.00182107	0.0297247	-0.0600035	n.s.	0.000794615	0.0257032	0.0308067	n.s.	0.00362551	0.0386734	0.0934185	n.s.	-0.000145898	0.0297247	-0.00489113	n.s.	0.372724	n.s.	-0.923431	n.s.	0.468285	n.s.	1.27036	n.s.
38	23c	-0.00297704	0.0328787	-0.0922408	n.s.	0.00374508	0.0345844	0.110185	n.s.	-0.0051551	0.0308736	-0.177133	n.s.	-0.00819148	0.0328787	-0.24827	0.015041	-0.00254382	0.0345844	-0.0732964	n.s.	-0.0131996	0.0308736	-0.426041	1.64054e-05	-1.34367	n.s.	-1.53974	n.s.	-2.25033	n.s.	2.66392	n.s.
39	5L	-0.00234316	0.0258368	-0.100283	n.s.	0.0059184	0.0374041	0.195121	n.s.	1.36319e-05	0.0287157	0.000477365	n.s.	-0.00273988	0.0258368	-0.105674	n.s.	-0.00111232	0.0374041	-0.0296338	n.s.	0.00671324	0.0287157	0.232964	0.0168054	-0.135126	n.s.	-1.73096	n.s.	1.96419	n.s.	3.11189	0.0369074
40	24dd	0.00135715	0.0190737	0.0640509	n.s.	0.00360367	0.0234799	0.148081	n.s.	-0.00320139	0.0280338	-0.138023	n.s.	6.84894e-05	0.0190737	0.0035782	n.s.	0.00198214	0.0234799	0.0841228	n.s.	5.16073e-06	0.0280338	0.000183445	n.s.	-0.537108	n.s.	-0.5695	n.s.	1.04501	n.s.	1.46012	n.s.
41	24dv	5.74721e-05	0.0166872	0.00281384	n.s.	0.000962918	0.0264763	0.0375227	n.s.	0.0013961	0.0306668	0.0484559	n.s.	-0.00170071	0.0166872	-0.10156	n.s.	0.00304381	0.0264763	0.114561	n.s.	0.00255463	0.0306668	0.0830111	n.s.	-0.792629	n.s.	0.669944	n.s.	0.326772	n.s.	1.49603	n.s.
42	7AL	0.000959463	0.0169164	0.0465952	n.s.	0.0101419	0.0415225	0.217474	n.s.	0.00923353	0.0307433	0.274611	0.00816315	-7.47025e-05	0.0169164	-0.00440052	n.s.	0.003575	0.0415225	0.0857964	n.s.	0.00934049	0.0307433	0.302758	0.00167034	-0.461413	n.s.	-1.24975	n.s.	0.0278939	n.s.	1.37595	n.s.
43	SCEF	0.00712656	0.0263604	0.215674	n.s.	0.006893	0.0300527	0.208746	n.s.	-0.00147947	0.030019	-0.0489698	n.s.	0.00764931	0.0263604	0.289165	0.00431226	0.00851795	0.0300527	0.282441	0.012138	-0.00106906	0.030019	-0.0354881	n.s.	0.147073	n.s.	0.432413	n.s.	0.114423	n.s.	0.440621	n.s.
44	6ma	-0.00137999	0.0339519	-0.0408674	n.s.	0.00444765	0.0288414	0.149081	n.s.	-0.00327989	0.0332487	-0.110465	n.s.	0.000388985	0.0339519	0.0114168	n.s.	0.00418485	0.0288414	0.144591	n.s.	-0.00144088	0.0332487	-0.0431847	n.s.	0.438619	n.s.	-0.0752156	n.s.	0.489454	n.s.	0.826967	n.s.
45	7Am	0.00471502	0.0282591	0.163756	n.s.	0.00329867	0.0327446	0.0988959	n.s.	0.00489971	0.0255357	0.16808	n.s.	0.00529886	0.0282591	0.186853	n.s.	0.00158742	0.0327446	0.0483091	n.s.	0.00687663	0.0255357	0.268352	0.00529297	0.171855	n.s.	-0.434761	n.s.	0.606266	n.s.	0.724454	n.s.
46	7PL	0.0030838	0.0299193	0.10835	n.s.	-0.00558649	0.0365278	-0.143019	n.s.	0.0108924	0.0363456	0.339834	0.000896681	0.00465839	0.0299193	0.155153	n.s.	-0.00925432	0.0365278	-0.252463	0.0235358	0.0082291	0.0363456	0.225619	0.0204027	0.452591	n.s.	-0.814723	n.s.	-0.651984	n.s.	1.64997	n.s.
47	7PC	-3.56954e-05	0.0177211	-0.00156559	n.s.	-0.000902613	0.0548814	-0.0174243	n.s.	0.00397669	0.0341478	0.118741	n.s.	-0.00151213	0.0177211	-0.0850305	n.s.	0.00467292	0.0548814	0.0848476	n.s.	0.00897436	0.0341478	0.261889	0.00655031	-0.608145	n.s.	0.876858	n.s.	1.24049	n.s.	1.79985	n.s.
48	LIPv	-0.00169715	0.0291615	-0.0467098	n.s.	0.00138	0.0500305	0.0242113	n.s.	0.0020806	0.0449635	0.045022	n.s.	0.00098474	0.0291615	0.0336502	n.s.	-0.00333435	0.0500305	-0.0664129	n.s.	0.00140091	0.0449635	0.0310474	n.s.	0.684552	n.s.	-0.738754	n.s.	-0.12519	n.s.	1.31272	n.s.
49	VIP	0.00140726	0.0230777	0.0488405	n.s.	-0.00588877	0.0561637	-0.10254	n.s.	0.0046587	0.0364404	0.121809	n.s.	0.00273464	0.0230777	0.118082	n.s.	-0.0111032	0.0561637	-0.197002	n.s.	0.00545777	0.0364404	0.149248	n.s.	0.4276	n.s.	-0.7709	n.s.	0.179665	n.s.	0.798552	n.s.
50	MIP	-0.00538597	0.0322064	-0.148337	n.s.	0.000205803	0.0406261	0.00466629	n.s.	0.00312858	0.0410098	0.0812605	n.s.	-0.00109773	0.0322064	-0.0339649	n.s.	-0.00659059	0.0406261	-0.161657	n.s.	0.00520762	0.0410098	0.12654	n.s.	1.04997	n.s.	-1.34655	n.s.	0.438657	n.s.	1.59641	n.s.
51	1	-0.000818956	0.0172723	-0.0362096	n.s.	0.000976245	0.0272812	0.0345935	n.s.	0.00152225	0.0232828	0.0625488	n.s.	-0.00246068	0.0172723	-0.141965	n.s.	0.000275041	0.0272812	0.0100464	n.s.	0.00586521	0.0232828	0.251029	0.00951321	-0.686258	n.s.	-0.212167	n.s.	1.53153	n.s.	1.833	n.s.
52	2	0.00116455	0.0179331	0.0571578	n.s.	-0.00112738	0.0340529	-0.0373399	n.s.	-0.00158718	0.0303816	-0.051983	n.s.	5.66025e-05	0.0179331	0.00314526	n.s.	-0.00257929	0.0340529	-0.0754783	n.s.	0.0057683	0.0303816	0.189197	n.s.	-0.485116	n.s.	-0.378483	n.s.	2.0277	n.s.	2.53411	n.s.
53	3a	-0.00425894	0.0162624	-0.156076	n.s.	-0.00273784	0.0229447	-0.0901748	n.s.	0.00038087	0.0182066	0.0169863	n.s.	-0.00510261	0.0162624	-0.312669	0.00192388	-0.00291513	0.0229447	-0.126605	n.s.	0.00392404	0.0182066	0.214773	0.0289341	-0.31642	n.s.	-0.0554221	n.s.	1.45869	n.s.	1.5304	n.s.
54	6d	0.00453793	0.021478	0.200388	n.s.	-0.00077071	0.0375399	-0.0177618	n.s.	0.000890299	0.0297572	0.0281546	n.s.	0.00285128	0.021478	0.132288	n.s.	0.000380307	0.0375399	0.0100953	n.s.	0.00298935	0.0297572	0.100106	n.s.	-0.641892	n.s.	0.238437	n.s.	0.57423	n.s.	0.977216	n.s.
55	6mp	0.000777747	0.0170444	0.0351647	n.s.	-0.00240893	0.02333	-0.0861645	n.s.	-0.00575689	0.0242526	-0.203303	n.s.	0.000807908	0.0170444	0.0472342	n.s.	-0.000439628	0.02333	-0.0187779	n.s.	-0.00415188	0.0242526	-0.170594	n.s.	0.0128489	n.s.	0.64297	n.s.	0.511705	n.s.	0.797122	n.s.
56	6v	0.00331182	0.0252608	0.117598	n.s.	-0.000577084	0.0483543	-0.0118411	n.s.	0.00555581	0.0433579	0.142744	n.s.	0.00635132	0.0252608	0.25055	0.0145245	0.00270521	0.0483543	0.0557497	n.s.	0.00673283	0.0433579	0.154741	n.s.	0.954699	n.s.	0.567703	n.s.	0.239677	n.s.	1.09489	n.s.
57	p24pr	0.00181917	0.0252604	0.0578913	n.s.	0.00308466	0.0221567	0.101259	n.s.	0.000604853	0.0267672	0.0223719	n.s.	0.000260922	0.0252604	0.0102931	n.s.	0.00483295	0.0221567	0.217362	n.s.	0.00514505	0.0267672	0.191542	n.s.	-0.459602	n.s.	0.552291	n.s.	1.41706	n.s.	1.68479	n.s.
58	33pr	-0.00226657	0.0322888	-0.0694042	n.s.	0.00757511	0.029751	0.256318	0.0260258	0.00575679	0.0311482	0.204655	n.s.	-0.0066122	0.0322888	-0.204066	0.0477243	0.00793763	0.029751	0.265868	0.0171706	0.00476425	0.0311482	0.152419	n.s.	-1.12363	n.s.	0.102642	n.s.	-0.280596	n.s.	1.36433	n.s.
59	a24pr	-0.00640503	0.0251737	-0.271886	0.0120881	-0.00108744	0.0219087	-0.045583	n.s.	-0.0065972	0.024172	-0.269392	0.0093861	-0.0103767	0.0251737	-0.410762	2.9377e-05	-0.00122097	0.0219087	-0.0555346	n.s.	-0.00361876	0.024172	-0.149185	n.s.	-1.36717	n.s.	-0.0489798	n.s.	1.02786	n.s.	2.11371	n.s.
60	p32pr	-0.001753	0.0246474	-0.0598249	n.s.	0.000262419	0.0214616	0.0100705	n.s.	-0.00634735	0.0235305	-0.237359	0.0244066	-0.00409324	0.0246474	-0.16549	n.s.	0.00039641	0.0214616	0.018406	n.s.	-0.00774341	0.0235305	-0.327928	0.000664069	-0.726586	n.s.	0.0471919	n.s.	-0.465782	n.s.	0.945767	n.s.
61	a24	0.0107964	0.0328225	0.334527	0.00135005	0.00608193	0.0148091	0.371603	0.00078009	-0.00159702	0.0187074	-0.0770615	n.s.	-0.00582821	0.0328225	-0.176946	n.s.	0.00104394	0.0148091	0.0702458	n.s.	0.00107926	0.0187074	0.0574897	n.s.	-4.28772	2.4841e-05	-2.71208	0.00709849	1.13903	n.s.	4.5023	0.000887408
62	d32	0.0118435	0.0338532	0.393126	0.000151838	0.00208145	0.0136758	0.141994	n.s.	-0.0135539	0.0254624	-0.514113	4.85696e-07	0.00637892	0.0338532	0.187769	n.s.	0.000660851	0.0136758	0.0481534	n.s.	-0.015123	0.0254624	-0.591854	2.78823e-09	-1.43061	n.s.	-0.841793	n.s.	-0.508434	n.s.	2.03791	n.s.
63	8BM	0.0152246	0.030744	0.475699	2.48684e-06	0.00362981	0.0146357	0.208705	n.s.	-0.0158826	0.0285831	-0.569207	7.18142e-08	0.0129273	0.030744	0.419011	2.19913e-05	0.00327238	0.0146357	0.222806	0.0484067	-0.0172619	0.0285831	-0.601804	5.90048e-09	-0.61481	n.s.	-0.186935	n.s.	-0.409934	n.s.	1.00741	n.s.
64	p32	0.00231823	0.0305257	0.0609451	n.s.	0.00333591	0.0122561	0.179119	n.s.	-0.00393177	0.0189929	-0.144611	n.s.	-0.00145319	0.0305257	-0.0474388	n.s.	-0.000339847	0.0122561	-0.0276316	n.s.	0.000719823	0.0189929	0.0377669	n.s.	-0.91957	n.s.	-1.96311	n.s.	1.6694	n.s.	2.44109	n.s.
65	10r	0.00312344	0.0260303	0.116996	n.s.	0.000677654	0.0110313	0.0611204	n.s.	0.00161876	0.0159631	0.0997258	n.s.	0.00695833	0.0260303	0.26638	0.00913924	-0.00161386	0.0110313	-0.145785	n.s.	0.000365189	0.0159631	0.0227969	n.s.	1.2214	n.s.	-1.73971	n.s.	-0.653871	n.s.	2.15704	n.s.
66	47m	0.00289169	0.0415618	0.0736503	n.s.	-0.00426846	0.0178703	-0.192592	n.s.	0.00683437	0.0318862	0.210535	0.0491026	0.0118474	0.0415618	0.284058	0.00513599	-0.000645826	0.0178703	-0.0360131	n.s.	0.00168929	0.0318862	0.0527931	n.s.	1.85912	n.s.	1.51311	n.s.	-1.34274	n.s.	2.28737	n.s.
67	8Av	0.00502575	0.0316705	0.140008	n.s.	-0.00192579	0.00964159	-0.162125	n.s.	-0.0120959	0.0340809	-0.345274	0.000783608	0.00726702	0.0316705	0.228654	0.0243966	-0.000867172	0.00964159	-0.0896258	n.s.	-0.0138784	0.0340809	-0.405794	3.3548e-05	0.556411	n.s.	0.822804	n.s.	-0.433114	n.s.	0.925808	n.s.
68	8Ad	-0.00582428	0.0409994	-0.131178	n.s.	-0.00137806	0.012267	-0.0900504	n.s.	0.0056538	0.0370984	0.158287	n.s.	-0.00731446	0.0409994	-0.177779	n.s.	-0.00232091	0.012267	-0.188536	n.s.	0.00369035	0.0370984	0.0991261	n.s.	-0.292943	n.s.	-0.571679	n.s.	-0.452576	n.s.	1.10229	n.s.
69	9m	0.0025904	0.0212975	0.124003	n.s.	-0.000875928	0.00927431	-0.0985706	n.s.	0.00282479	0.012973	0.148042	n.s.	0.00305071	0.0212975	0.142741	n.s.	-0.00208315	0.00927431	-0.223829	0.0482665	0.00420222	0.012973	0.322787	0.000772186	0.183181	n.s.	-1.11564	n.s.	0.710682	n.s.	1.49213	n.s.
70	8BL	0.000482134	0.0257916	0.0171209	n.s.	-0.000850736	0.00832746	-0.0645977	n.s.	0.0012933	0.0258292	0.0509786	n.s.	0.00106682	0.0257916	0.0412183	n.s.	-0.00145765	0.00832746	-0.174429	n.s.	-0.00176188	0.0258292	-0.0679737	n.s.	0.181913	n.s.	-0.463899	n.s.	-1.00185	n.s.	1.10003	n.s.
71	9p	0.013066	0.033911	0.372926	0.000332823	0.00291256	0.0116881	0.193552	n.s.	-0.0119697	0.0307354	-0.360555	0.000548298	0.0156781	0.033911	0.460712	2.95871e-06	0.00189087	0.0116881	0.161211	n.s.	-0.0131345	0.0307354	-0.425843	1.53046e-05	0.636223	n.s.	-0.637789	n.s.	-0.305848	n.s.	1.19394	n.s.
72	10d	0.00422748	0.0256103	0.167539	n.s.	-0.000239229	0.0109298	-0.0257266	n.s.	0.00280943	0.0170886	0.130234	n.s.	0.00366188	0.0256103	0.142484	n.s.	-0.00155957	0.0109298	-0.142189	n.s.	0.00194181	0.0170886	0.113234	n.s.	-0.186773	n.s.	-1.09122	n.s.	-0.374939	n.s.	1.149	n.s.
73	8C	-0.00458956	0.0405773	-0.11781	n.s.	0.000305192	0.0142211	0.0175258	n.s.	0.0061479	0.0409936	0.154489	n.s.	-0.00185492	0.0405773	-0.0455532	n.s.	-0.000979816	0.0142211	-0.0686573	n.s.	0.00583811	0.0409936	0.141916	n.s.	0.577066	n.s.	-0.679596	n.s.	-0.0643695	n.s.	0.996365	n.s.
74	44	0.00573154	0.0387373	0.150009	n.s.	0.000509415	0.0252915	0.0221659	n.s.	-0.0115702	0.0352484	-0.315812	0.00212395	-0.000461743	0.0387373	-0.0118781	n.s.	0.000233203	0.0252915	0.00918833	n.s.	-0.00740169	0.0352484	-0.209251	0.0336845	-1.3514	n.s.	-0.0959051	n.s.	0.973829	n.s.	1.69785	n.s.
75	45	0.0123795	0.0351768	0.302899	0.00442756	0.000664877	0.0198979	0.0295157	n.s.	-0.00619374	0.0324767	-0.175479	n.s.	0.0114492	0.0351768	0.324337	0.00137316	0.00105461	0.0198979	0.0528155	n.s.	-0.00659833	0.0324767	-0.20246	0.0407129	-0.205044	n.s.	0.1541	n.s.	-0.100216	n.s.	0.451592	n.s.
76	47l	-0.00163483	0.0379345	-0.0482272	n.s.	-0.00297092	0.0186409	-0.160675	n.s.	0.000409769	0.031479	0.0130222	n.s.	0.00485291	0.0379345	0.127481	n.s.	-0.000247849	0.0186409	-0.0132494	n.s.	-0.00458675	0.031479	-0.145198	n.s.	1.513	n.s.	1.23137	n.s.	-1.3329	n.s.	1.85079	n.s.
77	a47r	-0.000826055	0.02957	-0.0257526	n.s.	-0.000625851	0.0140859	-0.0431148	n.s.	-0.00746926	0.0344701	-0.223545	0.035644	0.00106141	0.02957	0.0357692	n.s.	-0.000633623	0.0140859	-0.0448252	n.s.	-0.00463079	0.0344701	-0.133872	n.s.	0.513995	n.s.	-0.00456283	n.s.	0.701895	n.s.	1.14008	n.s.
78	6r	0.000316662	0.0285975	0.00893237	n.s.	-0.00629839	0.0302607	-0.167931	n.s.	-0.00263071	0.025628	-0.0813376	n.s.	-0.00706785	0.0285975	-0.246283	0.0157963	-0.00694918	0.0302607	-0.228839	0.0420177	-0.00182374	0.025628	-0.0709129	n.s.	-1.92792	n.s.	-0.160587	n.s.	0.23257	n.s.	2.0976	n.s.
79	IFJa	0.000863582	0.0488357	0.0187123	n.s.	-0.00316512	0.030235	-0.0896501	n.s.	0.0189208	0.0421336	0.449887	1.19817e-05	-0.00623154	0.0488357	-0.127155	n.s.	-0.00328871	0.030235	-0.108391	n.s.	0.0141515	0.0421336	0.334696	0.000548761	-1.25328	n.s.	-0.0316055	n.s.	-0.951222	n.s.	1.78413	n.s.
80	IFJp	-0.00464625	0.0437613	-0.111537	n.s.	0.00158914	0.0341911	0.0513012	n.s.	0.021568	0.0363863	0.52688	4.59315e-07	0.000770234	0.0437613	0.0175392	n.s.	-0.00863334	0.0341911	-0.251618	0.0232716	0.0217951	0.0363863	0.596895	4.0411e-09	1.0641	n.s.	-2.629	n.s.	0.0492941	n.s.	2.63847	n.s.
81	IFSp	0.00265916	0.040794	0.0644526	n.s.	-0.00616111	0.0242656	-0.242788	0.0385252	0.00257757	0.0371605	0.0725038	n.s.	0.00391219	0.040794	0.0955653	n.s.	-0.00429402	0.0242656	-0.17634	n.s.	-0.000262938	0.0371605	-0.00705094	n.s.	0.256447	n.s.	0.6316	n.s.	-0.655614	n.s.	1.00466	n.s.
82	IFSa	0.00607152	0.0375448	0.160299	n.s.	0.00185419	0.0256895	0.0725584	n.s.	0.00479529	0.0301392	0.142942	n.s.	0.00425238	0.0375448	0.112865	n.s.	0.00851897	0.0256895	0.330451	0.00219399	0.00869068	0.0301392	0.287342	0.00290338	-0.405036	n.s.	2.18385	n.s.	1.02639	n.s.	2.40769	n.s.
83	p9-46v	-0.0149431	0.0330816	-0.432889	2.22762e-05	-0.00256181	0.0173344	-0.134839	n.s.	0.00375641	0.0307234	0.120422	n.s.	-0.0177678	0.0330816	-0.53521	9.50894e-08	-0.00168598	0.0173344	-0.0969217	n.s.	0.00867425	0.0307234	0.281344	0.00341511	-0.701706	n.s.	0.40461	n.s.	1.33381	n.s.	1.37834	n.s.
84	46	-0.0318492	0.0337292	-0.808638	1.02069e-14	-0.00760671	0.0213206	-0.309962	0.00626154	-0.00053212	0.0277239	-0.0162254	n.s.	-0.0318684	0.0337292	-0.941523	3.6918e-19	-0.00638229	0.0213206	-0.298301	0.0073874	0.0052615	0.0277239	0.189117	n.s.	-0.00440404	n.s.	0.447656	n.s.	1.60379	n.s.	1.66765	n.s.
85	a9-46v	-0.00631132	0.0376586	-0.156986	n.s.	0.00280812	0.0195449	0.123331	n.s.	-0.00106295	0.0349697	-0.0365685	n.s.	-0.0175541	0.0376586	-0.464505	2.65762e-06	-0.00299657	0.0195449	-0.15278	n.s.	0.000947076	0.0349697	0.0269879	n.s.	-2.42447	n.s.	-2.29934	n.s.	0.524166	n.s.	2.7407	n.s.
86	9-46d	-0.0110127	0.0415479	-0.249683	0.0236676	-0.00130916	0.0209501	-0.0493103	n.s.	-0.00140468	0.0318268	-0.0457252	n.s.	-0.0111447	0.0415479	-0.267299	0.0090803	-0.00169532	0.0209501	-0.080638	n.s.	-0.00372632	0.0318268	-0.116671	n.s.	-0.025884	n.s.	-0.135798	n.s.	-0.623031	n.s.	0.739108	n.s.
87	9a	-0.00394495	0.0353054	-0.120647	n.s.	-0.0038387	0.0155562	-0.278762	0.0138953	0.00489904	0.030061	0.173781	n.s.	-0.00211878	0.0353054	-0.0598029	n.s.	-0.00228275	0.0155562	-0.146228	n.s.	-0.000433061	0.030061	-0.0143556	n.s.	0.450352	n.s.	0.888484	n.s.	-1.53555	n.s.	1.79576	n.s.
88	10v	0.00627654	0.0262876	0.213483	n.s.	0.00139704	0.0116269	0.0920941	n.s.	0.00280169	0.0153694	0.161725	n.s.	0.00861567	0.0262876	0.326599	0.00137231	-0.000657839	0.0116269	-0.0563807	n.s.	0.00369416	0.0153694	0.239516	0.0137581	0.70478	n.s.	-1.27892	n.s.	0.457956	n.s.	1.7444	n.s.
89	a10p	0.000619228	0.0356133	0.0149436	n.s.	0.00123689	0.0177553	0.0635771	n.s.	-0.0110779	0.0358542	-0.310475	0.00245095	0.00258784	0.0356133	0.0724105	n.s.	-0.00133935	0.0177553	-0.0751698	n.s.	-0.00663257	0.0358542	-0.184339	n.s.	0.428259	n.s.	-1.16212	n.s.	1.04344	n.s.	1.84959	n.s.
90	10pp	0.00178373	0.0495765	0.043286	n.s.	-0.000622263	0.0223101	-0.0385332	n.s.	-0.00125781	0.0283433	-0.0370663	n.s.	-0.00535561	0.0495765	-0.107649	n.s.	0.00190318	0.0223101	0.0850067	n.s.	-0.000444494	0.0283433	-0.0156276	n.s.	-1.31324	n.s.	1.08636	n.s.	0.218692	n.s.	1.52	n.s.
91	11l	-0.0197287	0.0389063	-0.528501	1.66948e-07	-0.000852731	0.0248395	-0.0368338	n.s.	-0.00369524	0.0373441	-0.124454	n.s.	-0.0197206	0.0389063	-0.5051	3.84559e-07	-0.00520369	0.0248395	-0.208759	n.s.	-0.0055881	0.0373441	-0.149114	n.s.	0.00177701	n.s.	-1.5207	n.s.	-0.47033	n.s.	1.60848	n.s.
92	13l	0.0102279	0.0395587	0.242602	0.0266598	0.00365326	0.0271718	0.13169	n.s.	-0.000110882	0.0348775	-0.00305067	n.s.	0.015424	0.0395587	0.388536	8.59467e-05	0.00447798	0.0271718	0.164225	n.s.	-0.0081318	0.0348775	-0.232336	0.0169174	1.06766	n.s.	0.252212	n.s.	-1.89115	n.s.	2.01615	n.s.
93	OFC	0.006287	0.0540228	0.139313	n.s.	0.000630934	0.0225136	0.0283596	n.s.	-0.00628658	0.0387262	-0.193113	n.s.	0.0106489	0.0540228	0.196428	n.s.	-0.000235961	0.0225136	-0.0104441	n.s.	-0.0140444	0.0387262	-0.361388	0.000193064	0.734826	n.s.	-0.325175	n.s.	-1.81852	n.s.	1.87414	n.s.
94	47s	0.00707076	0.0367066	0.21444	n.s.	0.00252075	0.0178491	0.128287	n.s.	-0.00403608	0.0238835	-0.144756	n.s.	0.00949479	0.0367066	0.257761	0.0120041	0.00210839	0.0178491	0.117709	n.s.	-0.00715237	0.0238835	-0.29842	0.00196017	0.582877	n.s.	-0.184565	n.s.	-1.00897	n.s.	1.10699	n.s.
95	LIPd	-0.00068601	0.0374343	-0.0157542	n.s.	-0.00191496	0.0399013	-0.0476206	n.s.	0.00580119	0.0308542	0.159529	n.s.	-2.59155e-05	0.0374343	-0.000689868	n.s.	-0.00556154	0.0399013	-0.138894	n.s.	0.00766914	0.0308542	0.24769	0.0105782	0.136635	n.s.	-0.764353	n.s.	0.465609	n.s.	0.904928	n.s.
96	6a	-0.00379061	0.0291922	-0.127685	n.s.	-0.00491149	0.0360295	-0.132912	n.s.	0.000297931	0.0331314	0.0114715	n.s.	-0.00571364	0.0291922	-0.195039	n.s.	-0.00555302	0.0360295	-0.153584	n.s.	0.000622693	0.0331314	0.0187288	n.s.	-0.548474	n.s.	-0.147617	n.s.	0.0914443	n.s.	0.677373	n.s.
97	i6-8	-0.0219927	0.0507944	-0.52862	2.07216e-07	0.00147322	0.0190529	0.0639148	n.s.	0.00409165	0.0386447	0.114374	n.s.	-0.0232334	0.0507944	-0.455798	3.53779e-06	0.000422191	0.0190529	0.0220813	n.s.	0.00829252	0.0386447	0.213832	0.0294235	-0.224053	n.s.	-0.417865	n.s.	0.946657	n.s.	1.04918	n.s.
98	s6-8	0.000781744	0.0458435	0.0205004	n.s.	0.00344417	0.0153608	0.210807	n.s.	-0.00468001	0.0398209	-0.145613	n.s.	0.00100521	0.0458435	0.0218503	n.s.	0.00161738	0.0153608	0.104924	n.s.	-0.00257947	0.0398209	-0.0645498	n.s.	0.0444402	n.s.	-0.96767	n.s.	0.486657	n.s.	1.25434	n.s.
99	43	0.00437287	0.0142267	0.220993	0.0482222	0.00747326	0.0211671	0.300604	0.00840877	0.0062746	0.0282696	0.212433	0.0471374	-0.00188938	0.0142267	-0.13234	n.s.	0.00551423	0.0211671	0.259597	0.0207214	0.00156397	0.0282696	0.0551294	n.s.	-3.05791	0.00244368	-0.713206	n.s.	-1.36846	n.s.	3.55835	0.0131384
100	OP4	0.000255012	0.013007	0.0145091	n.s.	0.00245263	0.0188937	0.115608	n.s.	0.000847492	0.0214156	0.0357533	n.s.	-0.00234338	0.013007	-0.179532	n.s.	0.00143413	0.0188937	0.0756396	n.s.	-0.00172395	0.0214156	-0.0802178	n.s.	-1.41394	n.s.	-0.426038	n.s.	-0.956454	n.s.	1.63849	n.s.
101	OP1	-0.00337405	0.0166196	-0.174383	n.s.	-0.00110658	0.0205599	-0.0499544	n.s.	-0.000297041	0.0228205	-0.0146843	n.s.	-0.00330603	0.0166196	-0.198227	n.s.	-0.00100122	0.0205599	-0.0485271	n.s.	0.00029679	0.0228205	0.0129598	n.s.	0.0316983	n.s.	0.0414158	n.s.	0.231016	n.s.	0.233113	n.s.
102	OP2-3	-0.00321786	0.0160057	-0.15869	n.s.	-0.000831026	0.0227383	-0.0365871	n.s.	0.000887274	0.0176108	0.0438676	n.s.	-0.00352386	0.0160057	-0.219391	0.0304835	0.00184576	0.0227383	0.0808896	n.s.	0.00181679	0.0176108	0.102802	n.s.	-0.140881	n.s.	0.988905	n.s.	0.411935	n.s.	1.33207	n.s.
103	52	-0.00176437	0.0189657	-0.0700209	n.s.	0.00376191	0.0250999	0.134218	n.s.	0.0072531	0.0265579	0.269765	0.00953407	-0.00200693	0.0189657	-0.105448	n.s.	0.00728687	0.0250999	0.289298	0.00989727	0.00467104	0.0265579	0.175265	n.s.	-0.0915001	n.s.	1.11329	n.s.	-0.811314	n.s.	1.7396	n.s.
104	RI	0.00367286	0.0161193	0.172082	n.s.	0.00833075	0.020647	0.317398	0.00507184	-0.00271558	0.0164146	-0.120635	n.s.	-0.000645405	0.0161193	-0.0398991	n.s.	0.00311728	0.020647	0.150451	n.s.	-0.00219062	0.0164146	-0.132988	n.s.	-1.92073	n.s.	-1.85677	n.s.	0.224217	n.s.	2.19751	n.s.
105	PFcm	0.00143435	0.013688	0.0879327	n.s.	0.00286843	0.0203389	0.125113	n.s.	-0.00859224	0.0247028	-0.346937	0.000771847	-0.00146692	0.013688	-0.106793	n.s.	-0.000838746	0.0203389	-0.0410942	n.s.	-0.0118575	0.0247028	-0.478327	1.2137e-06	-1.61975	n.s.	-1.43744	n.s.	-1.1084	n.s.	1.84483	n.s.
106	PoI2	-0.00121186	0.017387	-0.0635991	n.s.	0.00544415	0.0218754	0.240779	0.0379033	0.00427088	0.0252046	0.151848	n.s.	0.00356908	0.017387	0.204554	0.0477864	0.008966	0.0218754	0.408431	0.00012437	0.0059799	0.0252046	0.236424	0.0151144	2.20211	n.s.	1.3295	n.s.	0.537719	n.s.	2.2121	n.s.
107	TA2	0.00307341	0.0237625	0.0993194	n.s.	0.00866698	0.0290416	0.278872	0.0147581	0.0013996	0.0298419	0.0509842	n.s.	-0.00136892	0.0237625	-0.0574067	n.s.	0.00680141	0.0290416	0.233375	0.0384551	0.00382685	0.0298419	0.127788	n.s.	-1.35441	n.s.	-0.521012	n.s.	0.710349	n.s.	1.7295	n.s.
108	FOP4	0.000737429	0.0214288	0.0317557	n.s.	0.00560074	0.0212644	0.224514	n.s.	0.00096042	0.0223275	0.0353426	n.s.	0.000340236	0.0214288	0.0158219	n.s.	0.00335067	0.0212644	0.157019	n.s.	-0.00388328	0.0223275	-0.173315	n.s.	-0.149337	n.s.	-0.815957	n.s.	-1.63749	n.s.	1.93198	n.s.
109	MI	0.0042564	0.018984	0.213348	n.s.	0.00930404	0.0190936	0.434177	4.16232e-05	0.00359796	0.0242296	0.150573	n.s.	0.00323702	0.018984	0.169916	n.s.	0.00719292	0.0190936	0.3754	0.000377379	0.00136038	0.0242296	0.0559488	n.s.	-0.439658	n.s.	-0.874068	n.s.	-0.780649	n.s.	1.02463	n.s.
110	Pir	0.000263374	0.0410496	0.00641402	n.s.	0.00600514	0.0381911	0.170404	n.s.	0.00211775	0.0271826	0.073217	n.s.	8.41623e-05	0.0410496	0.00204308	n.s.	0.00289278	0.0381911	0.0754796	n.s.	0.00738044	0.0271826	0.270562	0.0049455	-0.0366487	n.s.	-0.71073	n.s.	1.57496	n.s.	1.80226	n.s.
111	AVI	-0.0116535	0.0315422	-0.340777	0.0010886	-0.00268753	0.0207976	-0.102617	n.s.	-0.00883247	0.0282614	-0.299443	0.00346526	-0.00672045	0.0315422	-0.212316	0.037852	-0.00120689	0.0207976	-0.057827	n.s.	-0.0116865	0.0282614	-0.412067	2.57288e-05	1.25975	n.s.	0.526529	n.s.	-0.829817	n.s.	1.50789	n.s.
112	AAIC	-0.0065308	0.0356313	-0.170942	n.s.	-0.000652095	0.0232723	-0.0244928	n.s.	-0.00904481	0.0269069	-0.303249	0.0030708	-0.0051375	0.0356313	-0.14368	n.s.	0.0027131	0.0232723	0.116172	n.s.	-0.0116832	0.0269069	-0.432686	1.25343e-05	0.316828	n.s.	1.13103	n.s.	-0.780434	n.s.	1.45916	n.s.
113	FOP1	0.00261141	0.0187561	0.119432	n.s.	0.00489204	0.0236459	0.186633	n.s.	0.00447631	0.0300915	0.169325	n.s.	-0.000328092	0.0187561	-0.0174313	n.s.	0.00491141	0.0236459	0.206979	n.s.	-0.000580581	0.0300915	-0.0192262	n.s.	-1.21288	n.s.	0.00651816	n.s.	-1.49767	n.s.	2.10612	n.s.
114	FOP3	-0.00177362	0.0156262	-0.1225	n.s.	-0.000123905	0.0194775	-0.00564221	n.s.	-0.00326182	0.0255464	-0.142359	n.s.	-0.00392667	0.0156262	-0.250407	0.0142449	0.000616342	0.0194775	0.031533	n.s.	-0.00746384	0.0255464	-0.291145	0.00253788	-1.19941	n.s.	0.299686	n.s.	-1.4528	n.s.	2.05176	n.s.
115	FOP2	-0.00115879	0.0187883	-0.0686019	n.s.	0.00366227	0.0263563	0.139491	n.s.	0.00574951	0.030013	0.220353	0.0379636	0.00238542	0.0187883	0.126518	n.s.	0.00532523	0.0263563	0.20134	n.s.	0.00762391	0.030013	0.253131	0.00895044	1.66439	n.s.	0.53075	n.s.	0.559074	n.s.	1.78356	n.s.
116	PFt	0.0011028	0.0222077	0.0590047	n.s.	0.00251806	0.0383193	0.0755825	n.s.	0.00639715	0.0388546	0.182572	n.s.	0.00338052	0.0222077	0.15169	n.s.	-0.000162481	0.0383193	-0.00422532	n.s.	0.0110411	0.0388546	0.283169	0.00323587	0.930621	n.s.	-0.626197	n.s.	1.05313	n.s.	1.9259	n.s.
117	AIP	0.00181789	0.023078	0.0710559	n.s.	-0.00195222	0.0316497	-0.0523425	n.s.	0.00618871	0.0315405	0.186673	n.s.	-0.00152846	0.023078	-0.0659982	n.s.	-0.000305411	0.0316497	-0.00961591	n.s.	0.00478739	0.0315405	0.151254	n.s.	-1.15404	n.s.	0.4002	n.s.	-0.363744	n.s.	1.2607	n.s.
118	EC	-0.000738832	0.0423974	-0.0180612	n.s.	-0.00197272	0.0287685	-0.0698628	n.s.	0.002184	0.022939	0.095494	n.s.	0.00413634	0.0423974	0.0972194	n.s.	-0.00195815	0.0287685	-0.0678272	n.s.	0.00374513	0.022939	0.162693	n.s.	0.982288	n.s.	0.0042904	n.s.	0.572227	n.s.	1.20781	n.s.
119	PreS	0.00143916	0.040762	0.0392221	n.s.	-0.00162324	0.0361208	-0.0473175	n.s.	0.00258596	0.0181584	0.115496	n.s.	0.00460794	0.040762	0.112649	n.s.	-0.00674901	0.0361208	-0.186191	n.s.	0.00669147	0.0181584	0.367214	0.000157513	0.685522	n.s.	-1.2213	n.s.	1.69347	n.s.	1.99055	n.s.
120	H	3.33929e-05	0.0395342	0.000891925	n.s.	-0.00442425	0.0275992	-0.169533	n.s.	0.00269935	0.0215603	0.134412	n.s.	0.0027769	0.0395342	0.0699945	n.s.	-0.00104303	0.0275992	-0.0376598	n.s.	0.00863847	0.0215603	0.399263	4.43383e-05	0.598047	n.s.	1.05654	n.s.	2.39214	n.s.	2.45942	n.s.
121	ProS	-0.00561867	0.0298484	-0.176694	n.s.	-0.00139664	0.0336769	-0.035603	n.s.	0.000844848	0.0194279	0.0430303	n.s.	-0.00392779	0.0298484	-0.13113	n.s.	-0.000939327	0.0336769	-0.0277946	n.s.	-0.000262767	0.0194279	-0.0134779	n.s.	0.460546	n.s.	0.105139	n.s.	-0.47617	n.s.	0.770876	n.s.
122	PeEc	-0.00267099	0.0362829	-0.0795568	n.s.	-0.00495499	0.0356052	-0.183332	n.s.	0.00163611	0.0286953	0.0585497	n.s.	-0.00622901	0.0362829	-0.171077	n.s.	-0.00138979	0.0356052	-0.0388965	n.s.	0.00918488	0.0286953	0.318962	0.000891707	-0.85415	n.s.	0.94519	n.s.	2.23736	n.s.	2.46735	n.s.
123	STGa	-0.00211673	0.0480597	-0.0516213	n.s.	-0.000881404	0.0387474	-0.0310929	n.s.	0.00696573	0.0299575	0.266866	0.0100359	0.00364537	0.0480597	0.0755852	n.s.	-0.00054285	0.0387474	-0.0139609	n.s.	0.00345704	0.0299575	0.114994	n.s.	1.08176	n.s.	0.0835506	n.s.	-1.04748	n.s.	1.40526	n.s.
124	PBelt	0.000220869	0.0173532	0.0100865	n.s.	0.0051892	0.0207162	0.188134	n.s.	-0.00192048	0.0183886	-0.097176	n.s.	-0.00136097	0.0173532	-0.0781527	n.s.	0.00560263	0.0207162	0.269499	0.0157496	-0.00312496	0.0183886	-0.169345	n.s.	-0.673325	n.s.	0.142586	n.s.	-0.530059	n.s.	0.988733	n.s.
125	A5	0.000386203	0.0443834	0.0079158	n.s.	-0.0030782	0.0359403	-0.087071	n.s.	0.00128652	0.0235014	0.0586963	n.s.	0.0105489	0.0443834	0.236844	0.0190613	0.00497569	0.0359403	0.137958	n.s.	0.00379512	0.0235014	0.160919	n.s.	1.83073	n.s.	1.89666	n.s.	0.926416	n.s.	2.15804	n.s.
126	PHA1	0.00838944	0.0383697	0.233516	0.0334451	-0.00720317	0.0348495	-0.191235	n.s.	0.00369071	0.020372	0.185474	n.s.	0.00618388	0.0383697	0.160601	n.s.	-0.00399529	0.0348495	-0.114242	n.s.	0.0046385	0.020372	0.226892	0.0198205	-0.497979	n.s.	0.742665	n.s.	0.395112	n.s.	0.922213	n.s.
127	PHA3	0.00718748	0.0322903	0.237065	0.031381	-0.00910201	0.0329333	-0.262686	0.0216352	0.00435222	0.0215991	0.206383	n.s.	0.00238038	0.0322903	0.0734598	n.s.	-0.00572078	0.0329333	-0.1731	n.s.	0.00735898	0.0215991	0.339515	0.0004542	-1.28806	n.s.	0.840137	n.s.	1.18248	n.s.	1.91509	n.s.
128	STSda	-0.00634374	0.0458438	-0.157208	n.s.	-0.00628726	0.027793	-0.28707	0.0123201	0.00297269	0.0228258	0.163277	n.s.	-0.00209853	0.0458438	-0.0456153	n.s.	-0.00677574	0.027793	-0.242939	0.0294881	0.00186881	0.0228258	0.081586	n.s.	0.82459	n.s.	-0.163641	n.s.	-0.448203	n.s.	0.985581	n.s.
129	STSdp	7.27986e-05	0.0444523	0.00165142	n.s.	-0.00367278	0.0281402	-0.125603	n.s.	-7.76872e-05	0.0260641	-0.00314805	n.s.	0.0200865	0.0444523	0.450284	4.40132e-06	0.00309268	0.0281402	0.109518	n.s.	-0.00190863	0.0260641	-0.0729718	n.s.	3.79562	0.000180425	1.97999	0.0486804	-0.605444	n.s.	3.82452	0.00726513
130	STSvp	3.05933e-05	0.036983	0.00071538	n.s.	-0.00292252	0.0198437	-0.147342	n.s.	0.00113115	0.0238188	0.047387	n.s.	0.00939957	0.036983	0.253269	0.0138256	-0.000306225	0.0198437	-0.0153778	n.s.	-0.00351874	0.0238188	-0.147212	n.s.	1.96959	n.s.	1.1072	n.s.	-1.63729	n.s.	2.56454	n.s.
131	TGd	0.00256102	0.0445611	0.0655438	n.s.	-0.000710171	0.0278504	-0.0295527	n.s.	0.000642129	0.0216871	0.0303471	n.s.	0.014588	0.0445611	0.326225	0.00132563	-0.000814044	0.0278504	-0.0291268	n.s.	0.00253492	0.0216871	0.116477	n.s.	2.40733	n.s.	-0.033494	n.s.	0.741611	n.s.	2.83429	n.s.
132	TE1a	0.000619999	0.0285004	0.0210337	n.s.	-0.00294326	0.0122516	-0.216155	n.s.	0.00165245	0.0160527	0.109505	n.s.	0.00683814	0.0285004	0.239091	0.0191303	-0.00172162	0.0122516	-0.140029	n.s.	0.00144495	0.0160527	0.0896978	n.s.	1.80113	n.s.	0.7925	n.s.	-0.111775	n.s.	1.86368	n.s.
133	TE1p	0.0092381	0.0393829	0.257284	0.0186054	-0.00422131	0.0174203	-0.2338	0.0429333	-0.00707448	0.035205	-0.182562	n.s.	0.00142944	0.0393829	0.0361689	n.s.	-0.00481886	0.0174203	-0.275655	0.0139205	-0.00854936	0.035205	-0.241995	0.0127933	-1.73858	n.s.	-0.282869	n.s.	-0.334717	n.s.	2.02795	n.s.
134	TE2a	-0.000355466	0.043365	-0.00841157	n.s.	-0.000909824	0.0180622	-0.0514072	n.s.	0.00244658	0.0300863	0.0968953	n.s.	-0.00379676	0.043365	-0.0872468	n.s.	-0.000659014	0.0180622	-0.0363579	n.s.	0.00574972	0.0300863	0.190438	n.s.	-0.674694	n.s.	0.117748	n.s.	0.997307	n.s.	1.1082	n.s.
135	TF	0.00840096	0.0422598	0.213499	n.s.	-0.00493928	0.0379273	-0.170661	n.s.	0.00149484	0.033581	0.0520258	n.s.	0.000843595	0.0422598	0.0198922	n.s.	-0.00552862	0.0379273	-0.145258	n.s.	0.00606235	0.033581	0.179897	n.s.	-1.55323	n.s.	-0.146399	n.s.	1.22576	n.s.	1.77837	n.s.
136	TE2p	0.00527781	0.0384087	0.136965	n.s.	-0.0110827	0.0467486	-0.244825	0.0375494	0.00956808	0.041128	0.257193	0.0129241	0.00479612	0.0384087	0.124433	n.s.	-0.0170049	0.0467486	-0.362478	0.000549721	0.0159211	0.041128	0.385754	7.52847e-05	-0.105126	n.s.	-1.08034	n.s.	1.35923	n.s.	1.71637	n.s.
137	PHT	-0.0122997	0.0504632	-0.288238	0.00694819	-0.0112657	0.0370205	-0.332886	0.00290424	-0.00281142	0.0462978	-0.0722782	n.s.	-0.0084486	0.0504632	-0.166835	n.s.	-0.012107	0.0370205	-0.325889	0.00244659	0.00660963	0.0462978	0.142264	n.s.	0.691108	n.s.	-0.199015	n.s.	1.84765	n.s.	2.3251	n.s.
138	PH	0.00671618	0.0233182	0.248621	0.0237421	-0.0107015	0.0431329	-0.220399	n.s.	0.0145715	0.0391017	0.35116	0.000782872	0.0111424	0.0233182	0.476169	1.76517e-06	-0.0158572	0.0431329	-0.366348	0.000513284	0.0223435	0.0391017	0.56942	9.20893e-09	1.47425	n.s.	-0.943359	n.s.	1.61922	n.s.	1.79508	n.s.
139	TPOJ1	-0.0135408	0.0518586	-0.262766	0.0163936	-0.00217409	0.0422427	-0.0565285	n.s.	0.000593297	0.0379708	0.0198771	n.s.	0.00339965	0.0518586	0.0653264	n.s.	0.00196469	0.0422427	0.0463468	n.s.	0.00114151	0.0379708	0.0299574	n.s.	2.75119	n.s.	0.859641	n.s.	0.134547	n.s.	2.78188	n.s.
140	TPOJ2	-0.000203446	0.0592947	-0.0033597	n.s.	-0.00663073	0.042498	-0.190637	n.s.	-0.00258834	0.0447867	-0.0654503	n.s.	0.00581245	0.0592947	0.0976831	n.s.	-0.00873085	0.042498	-0.204722	n.s.	-0.00425747	0.0447867	-0.0947281	n.s.	0.842951	n.s.	-0.453433	n.s.	-0.331413	n.s.	0.992452	n.s.
141	TPOJ3	0.00152461	0.0684402	0.0240772	n.s.	9.29304e-05	0.0428512	0.00205196	n.s.	0.00868806	0.0395383	0.217521	0.0408037	0.00386107	0.0684402	0.0562176	n.s.	-0.00392281	0.0428512	-0.0912241	n.s.	0.00222842	0.0395383	0.0561637	n.s.	0.297372	n.s.	-0.765058	n.s.	-1.36482	n.s.	1.75916	n.s.
142	DVT	0.00364726	0.0436128	0.102934	n.s.	-0.00702175	0.0346715	-0.208866	n.s.	0.00714479	0.0291997	0.23595	0.0250319	-0.00315218	0.0436128	-0.0720234	n.s.	-0.00118616	0.0346715	-0.0340915	n.s.	0.00231708	0.0291997	0.0790751	n.s.	-1.43466	n.s.	1.43443	n.s.	-1.36302	n.s.	1.80321	n.s.
143	PGp	-0.00614051	0.0604722	-0.1248	n.s.	-0.00105799	0.0494109	-0.0249883	n.s.	0.00645609	0.0339809	0.192183	n.s.	-0.0144913	0.0604722	-0.238797	0.0185261	0.00599708	0.0494109	0.120947	n.s.	0.00147253	0.0339809	0.0431823	n.s.	-1.27003	n.s.	1.28598	n.s.	-1.23826	n.s.	1.83409	n.s.
144	IP2	-0.00267409	0.0359951	-0.073448	n.s.	0.00391203	0.022096	0.14806	n.s.	0.00302961	0.0237561	0.0971627	n.s.	-0.000966841	0.0359951	-0.0267663	n.s.	0.00399999	0.022096	0.180394	n.s.	0.00664523	0.0237561	0.278748	0.00371707	0.395973	n.s.	0.0303635	n.s.	1.09725	n.s.	1.18514	n.s.
145	IP1	-0.02458	0.0388821	-0.580981	1.15867e-08	0.00921533	0.0325305	0.293994	0.0101015	0.00893353	0.0326341	0.278002	0.00738763	-0.0312159	0.0388821	-0.800025	2.90228e-15	0.00898144	0.0325305	0.275126	0.0133779	0.0122735	0.0326341	0.374778	0.000118418	-1.37206	n.s.	-0.0614588	n.s.	0.865803	n.s.	1.85905	n.s.
146	IP0	-0.014265	0.0422962	-0.359612	0.00052897	0.00858513	0.0406811	0.205448	n.s.	-0.00296488	0.0391899	-0.0794451	n.s.	-0.0135121	0.0422962	-0.318345	0.00170739	0.00865243	0.0406811	0.211944	n.s.	-0.00275575	0.0391899	-0.0700714	n.s.	0.154085	n.s.	0.0137063	n.s.	0.0458687	n.s.	0.307788	n.s.
147	PFop	0.000367615	0.0168142	0.0222608	n.s.	-0.00369568	0.0331883	-0.117437	n.s.	-0.00494042	0.0347864	-0.174722	n.s.	-0.00177634	0.0168142	-0.105276	n.s.	-0.0077164	0.0331883	-0.231689	0.0393793	-0.00680186	0.0347864	-0.194848	n.s.	-1.08001	n.s.	-1.04343	n.s.	-0.492318	n.s.	1.30012	n.s.
148	PF	0.00926489	0.02445	0.387262	0.000182559	0.0150544	0.0269017	0.46658	9.62778e-06	0.0124323	0.0308405	0.349767	0.000774978	0.0100987	0.02445	0.411589	3.01469e-05	0.014003	0.0269017	0.518703	1.02887e-06	0.00884714	0.0308405	0.285863	0.00302034	0.289385	n.s.	-0.297551	n.s.	-0.90548	n.s.	1.08208	n.s.
149	PFm	0.00746352	0.0431696	0.193387	n.s.	0.00151817	0.0137673	0.0972267	n.s.	-0.00973332	0.0383887	-0.259821	0.0123613	0.0116113	0.0431696	0.268027	0.00909572	0.00619934	0.0137673	0.448718	2.87887e-05	-0.012613	0.0383887	-0.327409	0.00066178	0.849825	n.s.	2.67239	n.s.	-0.63734	n.s.	2.73041	n.s.
150	PGi	0.00134383	0.0451586	0.0312503	n.s.	-0.00184593	0.0123148	-0.0977979	n.s.	0.00326373	0.0284192	0.132508	n.s.	-0.00513561	0.0451586	-0.113326	n.s.	-0.00260506	0.0123148	-0.210797	n.s.	-0.000209286	0.0284192	-0.00733844	n.s.	-1.23333	n.s.	-0.401097	n.s.	-1.09542	n.s.	2.26658	n.s.
151	PGs	-0.00222161	0.0323719	-0.0657669	n.s.	0.000785269	0.0118295	0.0765921	n.s.	-0.00628428	0.0270994	-0.199248	n.s.	-0.00631969	0.0323719	-0.194538	n.s.	0.00111286	0.0118295	0.0937448	n.s.	-0.00526706	0.0270994	-0.19368	n.s.	-1.04032	n.s.	0.248222	n.s.	0.290768	n.s.	1.10229	n.s.
152	V6A	-0.00314857	0.0257687	-0.109197	n.s.	-0.000208012	0.0373001	-0.00583953	n.s.	0.000340993	0.0346543	0.0108167	n.s.	-0.00409016	0.0257687	-0.15817	n.s.	-0.0040081	0.0373001	-0.107079	n.s.	-0.00139824	0.0346543	-0.040207	n.s.	-0.289339	n.s.	-0.874539	n.s.	-0.440515	n.s.	1.76419	n.s.
153	VMV1	0.000716961	0.0171065	0.0341469	n.s.	-0.00549364	0.0275398	-0.175461	n.s.	0.00409839	0.0166621	0.239744	0.0230066	-0.0031491	0.0171065	-0.183443	n.s.	0.00115312	0.0275398	0.0417242	n.s.	-0.00159844	0.0166621	-0.0955964	n.s.	-1.69738	n.s.	1.89439	n.s.	-2.83407	0.00492916	3.15249	0.0403656
154	VMV3	-0.00115051	0.0161281	-0.063719	n.s.	-0.00274168	0.024665	-0.0857277	n.s.	0.00090608	0.0150553	0.0500557	n.s.	-0.00315175	0.0161281	-0.194735	n.s.	0.00214568	0.024665	0.0866881	n.s.	-0.00137944	0.0150553	-0.0913036	n.s.	-0.982265	n.s.	1.43943	n.s.	-1.15411	n.s.	1.71845	n.s.
155	PHA2	0.0128374	0.0347243	0.363049	0.000487709	-0.01568	0.0318556	-0.493302	3.22417e-06	0.00525123	0.0240157	0.232986	0.0264899	0.0101254	0.0347243	0.290572	0.00421108	-0.0125061	0.0318556	-0.391213	0.000200267	0.00796494	0.0240157	0.330494	0.00060826	-0.649839	n.s.	0.837421	n.s.	0.977879	n.s.	1.44232	n.s.
156	V4t	-0.00638485	0.0247905	-0.225854	0.0421659	0.00681428	0.0590498	0.139188	n.s.	-0.00277981	0.0239209	-0.105451	n.s.	-0.0074176	0.0247905	-0.298163	0.00330221	0.00862583	0.0590498	0.145566	n.s.	-0.000270457	0.0239209	-0.0112667	n.s.	-0.32643	n.s.	0.280052	n.s.	0.837595	n.s.	1.02768	n.s.
157	FST	-0.000900279	0.0257878	-0.0287899	n.s.	-0.00861189	0.0550338	-0.147977	n.s.	0.00219828	0.035005	0.0596115	n.s.	0.00599218	0.0257878	0.231551	0.0224999	-0.0105602	0.0550338	-0.191213	n.s.	0.0111585	0.035005	0.317651	0.000921932	2.02183	n.s.	-0.288923	n.s.	2.09319	n.s.	2.69998	n.s.
158	V3CD	-0.00386202	0.0141337	-0.278224	0.00987133	0.00373162	0.0226312	0.16878	n.s.	-0.00777314	0.0185943	-0.335787	0.00102109	-0.00275028	0.0141337	-0.193908	n.s.	0.00194203	0.0226312	0.0855116	n.s.	-0.00847744	0.0185943	-0.454318	4.22481e-06	0.666255	n.s.	-0.671503	n.s.	-0.282074	n.s.	1.0615	n.s.
159	LO3	0.00035431	0.0359487	0.00986799	n.s.	-0.0137127	0.0540167	-0.271553	0.0172848	0.00411595	0.0302789	0.134637	n.s.	0.00449892	0.0359487	0.12471	n.s.	-0.00807543	0.0540167	-0.148975	n.s.	0.00395844	0.0302789	0.130274	n.s.	0.968564	n.s.	0.904766	n.s.	-0.043469	n.s.	2.19021	n.s.
160	VMV2	0.00486209	0.0206951	0.188612	n.s.	-0.0104746	0.029466	-0.283277	0.0132994	0.0024412	0.0198924	0.13402	n.s.	-0.00102944	0.0206951	-0.0495687	n.s.	0.000481114	0.029466	0.0162706	n.s.	0.00107864	0.0198924	0.0540338	n.s.	-2.11936	n.s.	2.75565	n.s.	-0.599444	n.s.	2.78848	n.s.
161	31pd	0.0066321	0.0284458	0.215766	n.s.	-0.000757113	0.0102898	-0.0739316	n.s.	-0.0080509	0.0211296	-0.332802	0.00111052	0.00745787	0.0284458	0.26126	0.0108087	-0.000848487	0.0102898	-0.0821703	n.s.	-0.00743921	0.0211296	-0.350842	0.000296331	0.234244	n.s.	-0.0747314	n.s.	0.226336	n.s.	0.458478	n.s.
162	31a	-0.00482414	0.0483485	-0.106889	n.s.	-0.00144153	0.0169598	-0.0752676	n.s.	-0.00357692	0.0329629	-0.117683	n.s.	-0.00253727	0.0483485	-0.0522949	n.s.	-0.00163855	0.0169598	-0.0962755	n.s.	-0.00938036	0.0329629	-0.283577	0.00324674	0.410346	n.s.	-0.0915251	n.s.	-1.53596	n.s.	1.6183	n.s.
163	VVC	-0.00283488	0.0234549	-0.102923	n.s.	-0.000553547	0.0322645	-0.0147085	n.s.	-0.0012652	0.0196025	-0.056951	n.s.	-0.005597	0.0234549	-0.237792	0.0188078	0.00433729	0.0322645	0.133958	n.s.	-0.000338839	0.0196025	-0.017225	n.s.	-0.907569	n.s.	1.17275	n.s.	0.371579	n.s.	1.40506	n.s.
164	25	-0.0010957	0.0435998	-0.0311427	n.s.	0.00108286	0.0246925	0.0432306	n.s.	0.00150816	0.0236302	0.0545252	n.s.	-0.00365298	0.0435998	-0.0834908	n.s.	-0.00396335	0.0246925	-0.159946	n.s.	0.00705469	0.0236302	0.2975	0.00199274	-0.541162	n.s.	-1.70365	n.s.	1.81231	n.s.	2.36689	n.s.
165	s32	-0.00241278	0.0327284	-0.0727731	n.s.	-0.000331085	0.0175651	-0.0189918	n.s.	0.00410306	0.0188547	0.193246	n.s.	-0.00308449	0.0327284	-0.093915	n.s.	-0.000748807	0.0175651	-0.042481	n.s.	0.00616919	0.0188547	0.32605	0.000685118	-0.171211	n.s.	-0.200406	n.s.	0.864672	n.s.	0.882462	n.s.
166	pOFC	-0.00635041	0.0360762	-0.168014	n.s.	-0.000801245	0.0276569	-0.0262109	n.s.	0.00234015	0.0287115	0.0738971	n.s.	-0.0133888	0.0360762	-0.369825	0.000204075	-0.00240932	0.0276569	-0.0868096	n.s.	-0.00580898	0.0287115	-0.201614	0.0412548	-1.59996	n.s.	-0.463503	n.s.	-2.26518	0.024263	2.97299	0.0412036
167	PoI1	-0.000946627	0.0212707	-0.043301	n.s.	0.00412356	0.026277	0.156715	n.s.	0.00350134	0.0255907	0.128559	n.s.	-0.00102207	0.0212707	-0.0478824	n.s.	0.0065726	0.026277	0.249252	0.0243759	0.000141338	0.0255907	0.00550367	n.s.	-0.0293751	n.s.	0.781988	n.s.	-1.068	n.s.	1.67288	n.s.
168	Ig	-0.00243557	0.0152285	-0.126964	n.s.	0.000454433	0.0188722	0.0229219	n.s.	0.00401653	0.0178186	0.197375	n.s.	-0.00289833	0.0152285	-0.189656	n.s.	0.00224109	0.0188722	0.118335	n.s.	0.00622963	0.0178186	0.348389	0.000321297	-0.224701	n.s.	0.775309	n.s.	0.972408	n.s.	1.39828	n.s.
169	FOP5	-0.00371889	0.0261342	-0.111634	n.s.	-0.00267737	0.0220307	-0.100615	n.s.	-0.0106588	0.028262	-0.341243	0.000888293	-0.00515422	0.0261342	-0.19653	n.s.	-0.00118243	0.0220307	-0.0534837	n.s.	-0.00945682	0.028262	-0.33344	0.000563835	-0.403185	n.s.	0.514494	n.s.	0.339059	n.s.	1.06235	n.s.
170	p10p	-0.00369009	0.0372448	-0.104885	n.s.	-0.000210358	0.0101696	-0.0157895	n.s.	-0.00517339	0.0331317	-0.157863	n.s.	-0.00655617	0.0372448	-0.175413	n.s.	-0.000321887	0.0101696	-0.031541	n.s.	-0.00532681	0.0331317	-0.160213	n.s.	-0.663949	n.s.	-0.0791583	n.s.	-0.0390865	n.s.	0.853675	n.s.
171	p47r	-0.00487189	0.0362036	-0.128372	n.s.	0.00243562	0.0216521	0.122216	n.s.	0.00862898	0.0299794	0.264981	0.0104764	-0.00576501	0.0362036	-0.158681	n.s.	0.00451078	0.0216521	0.207601	n.s.	0.0107135	0.0299794	0.356112	0.000239381	-0.202251	n.s.	0.836816	n.s.	0.559513	n.s.	1.1213	n.s.
172	TGv	0.015443	0.0494359	0.348539	0.000819842	-0.00757024	0.0327569	-0.234872	0.0429696	-0.00576923	0.0286932	-0.193388	n.s.	0.0233076	0.0494359	0.469821	2.21525e-06	-0.0024812	0.0327569	-0.0754806	n.s.	-0.00431147	0.0286932	-0.149735	n.s.	1.40555	n.s.	1.31472	n.s.	0.418288	n.s.	1.88095	n.s.
173	MBelt	-0.00419141	0.0190875	-0.197498	n.s.	-0.00163629	0.0226785	-0.0710791	n.s.	0.00226951	0.0209139	0.113602	n.s.	-0.004587	0.0190875	-0.239472	0.0192916	0.00184194	0.0226785	0.0809353	n.s.	0.000613581	0.0209139	0.0292356	n.s.	-0.164684	n.s.	1.27815	n.s.	-0.679593	n.s.	1.95301	n.s.
174	LBelt	-0.000826481	0.0184825	-0.0329088	n.s.	0.00310466	0.0226174	0.101875	n.s.	-0.00245876	0.0178995	-0.110681	n.s.	-0.00334111	0.0184825	-0.180138	n.s.	0.00283215	0.0226174	0.124781	n.s.	-0.000463973	0.0178995	-0.0258301	n.s.	-0.959549	n.s.	-0.0854353	n.s.	0.831479	n.s.	1.44568	n.s.
175	A4	-0.00123108	0.021299	-0.0492989	n.s.	0.000706799	0.0252576	0.0276524	n.s.	-7.7197e-06	0.024179	-0.000400725	n.s.	-0.000663658	0.021299	-0.0310499	n.s.	0.000494405	0.0252576	0.0195059	n.s.	0.000443459	0.024179	0.0182764	n.s.	0.205503	n.s.	-0.0701867	n.s.	0.173011	n.s.	0.320542	n.s.
176	STSva	-0.00102233	0.0366014	-0.0287879	n.s.	-0.00585046	0.0171611	-0.338815	0.00254789	0.00169351	0.0183905	0.0845382	n.s.	0.0055773	0.0366014	0.151846	n.s.	-0.00439983	0.0171611	-0.255486	0.0219866	0.000290434	0.0183905	0.0157373	n.s.	1.53623	n.s.	0.707542	n.s.	-0.612991	n.s.	1.60472	n.s.
177	TE1m	0.0116237	0.0293336	0.327426	0.00173858	-0.0016121	0.0138571	-0.109641	n.s.	-0.012921	0.0282083	-0.462196	7.35362e-06	0.00655264	0.0293336	0.222601	0.0278535	-0.00193806	0.0138571	-0.139371	n.s.	-0.011693	0.0282083	-0.413071	2.79004e-05	-1.30924	n.s.	-0.191637	n.s.	0.367139	n.s.	1.34574	n.s.
178	PI	0.0100649	0.0330782	0.296574	0.00545648	0.0193268	0.0353918	0.507727	2.8155e-06	0.00141705	0.0256189	0.0545213	n.s.	0.000751308	0.0330782	0.0226335	n.s.	0.00984132	0.0353918	0.277093	0.0140264	0.00290493	0.0256189	0.112993	n.s.	-2.33391	n.s.	-2.16799	n.s.	0.484139	n.s.	2.55694	n.s.
179	a32pr	0.00241421	0.0423412	0.0590644	n.s.	0.00403784	0.0200873	0.184154	n.s.	-0.0102256	0.028504	-0.407448	8.32079e-05	-0.000683355	0.0423412	-0.0160827	n.s.	0.00206805	0.0200873	0.102593	n.s.	-0.0144755	0.028504	-0.506064	3.63305e-07	-0.624796	n.s.	-0.787009	n.s.	-1.32753	n.s.	1.80888	n.s.
180	p24	-0.00395858	0.0353453	-0.096544	n.s.	0.00140957	0.0211131	0.0647505	n.s.	7.86226e-05	0.0234326	0.00335802	n.s.	-0.00847918	0.0353453	-0.239055	0.0187472	-0.000784142	0.0211131	-0.03701	n.s.	0.000145646	0.0234326	0.00619375	n.s.	-0.992569	n.s.	-0.859097	n.s.	0.0240241	n.s.	1.10194	n.s.
Inter-hemisphere
		ASD												Controls												ASD vs Controls
		G1				G2				G3				G1				G2				G3				G1		G2		G3		Multivariate
ID	Parcels	Mean	SD	Cohen's d	P FDR	Mean	SD	Cohen's d	P FDR	Mean	SD	Cohen's d	P FDR	Mean	SD	Cohen's d	P FDR	Mean	SD	Cohen's d	P FDR	Mean	SD	Cohen's d	P FDR	t	P	t	P	t	P	Hotelling's T	P FDR
1	V1	-0.00384386	0.0209427	-0.182885	n.s.	-0.00099106	0.0236389	-0.0417749	n.s.	-0.00123259	0.0134661	-0.0912051	n.s.	-0.00763638	0.0211828	-0.359237	0.000222196	0.000133342	0.0216871	0.00612693	n.s.	-0.000104551	0.0162014	-0.00643059	n.s.	-1.50896	n.s.	0.415622	n.s.	0.634033	n.s.	1.63708	n.s.
2	MST	-0.0015862	0.0424656	-0.0372191	n.s.	0.00036405	0.0693133	0.00523345	n.s.	0.00438615	0.034955	0.125031	n.s.	-0.00374083	0.0347148	-0.107381	n.s.	-0.0055095	0.0592273	-0.0926972	n.s.	0.00857635	0.0363652	0.235013	0.0191816	-0.466093	n.s.	-0.764215	n.s.	0.984409	n.s.	1.2839	n.s.
3	V6	-4.58866e-05	0.0351018	-0.00130257	n.s.	-0.00526981	0.035487	-0.147968	n.s.	0.00244039	0.0262239	0.0927268	n.s.	-0.0064038	0.0408774	-0.15611	n.s.	-0.00350179	0.0395094	-0.0883214	n.s.	0.00441233	0.0262744	0.167345	n.s.	-1.39749	n.s.	0.394373	n.s.	0.629612	n.s.	1.8533	n.s.
4	V2	-0.00350626	0.0200438	-0.174304	n.s.	-0.00258587	0.0205018	-0.125678	n.s.	-0.00169457	0.0133497	-0.126482	n.s.	-0.00503748	0.0195723	-0.256476	0.00832334	-0.00288729	0.0236475	-0.121669	n.s.	-3.87994e-05	0.0176919	-0.00218538	n.s.	-0.647917	n.s.	-0.114063	n.s.	0.884189	n.s.	1.18265	n.s.
5	V3	-0.0025078	0.020624	-0.121161	n.s.	-0.00658467	0.0194363	-0.337571	0.00171436	-0.00412931	0.0147856	-0.27828	0.0102976	-0.00557412	0.0197881	-0.280703	0.00396099	-0.00472663	0.0219062	-0.215011	0.0386462	-0.00240497	0.0160923	-0.148925	n.s.	-1.27185	n.s.	0.751521	n.s.	0.934808	n.s.	1.6481	n.s.
6	V4	0.000129521	0.0192365	0.00670901	n.s.	-0.00757334	0.0183871	-0.410409	0.000114503	-0.00590985	0.0165341	-0.356155	0.000897625	-0.00305654	0.0194543	-0.156564	n.s.	-0.0044974	0.0201141	-0.222811	0.0329522	-0.00441259	0.0156418	-0.281114	0.0048441	-1.3802	n.s.	1.33717	n.s.	0.77993	n.s.	1.78645	n.s.
7	V8	0.000171892	0.0246299	0.00695402	n.s.	-0.00675953	0.0304665	-0.221074	0.0444865	-0.00410129	0.0168554	-0.242451	0.0245052	-0.00542861	0.0222131	-0.243531	0.0115459	-0.00542248	0.0283531	-0.190579	n.s.	-0.00288515	0.0168772	-0.170351	n.s.	-2.00249	n.s.	0.380924	n.s.	0.604308	n.s.	2.20715	n.s.
8	4	-0.00278965	0.0251578	-0.110489	n.s.	0.000886456	0.0228822	0.0386013	n.s.	0.003093	0.0169735	0.181573	n.s.	-0.00516986	0.0220058	-0.234109	0.0156631	0.000437928	0.0280682	0.0155476	n.s.	0.00575972	0.0195819	0.293106	0.00323589	-0.844651	n.s.	-0.146646	n.s.	1.21878	n.s.	1.47435	n.s.
9	3b	-0.00343863	0.0275109	-0.124544	n.s.	0.00296761	0.027744	0.106581	n.s.	0.000828976	0.0199979	0.0413048	n.s.	-0.00541902	0.0262546	-0.20568	0.0335808	-3.12802e-05	0.0269806	-0.0011553	n.s.	0.00597536	0.0144069	0.413305	3.21545e-05	-0.617397	n.s.	-0.918605	n.s.	2.47903	0.0137608	2.63685	0.0331259
10	FEF	-0.00936703	0.036048	-0.258919	0.0205614	-0.0098089	0.065446	-0.149342	n.s.	-0.00580202	0.0341432	-0.169324	n.s.	-0.00536819	0.0366923	-0.14579	n.s.	-0.00444239	0.0608017	-0.0728077	n.s.	0.000828516	0.0452502	0.0182455	n.s.	0.921361	n.s.	0.712316	n.s.	1.38437	n.s.	1.78442	n.s.
11	PEF	0.00141844	0.0455464	0.0310312	n.s.	-0.00920099	0.0606855	-0.151075	n.s.	0.000879977	0.0408627	0.021458	n.s.	0.00407212	0.0484574	0.0837406	n.s.	-0.00928648	0.0681364	-0.135815	n.s.	-0.000317984	0.0554855	-0.00571086	n.s.	0.472804	n.s.	-0.0110976	n.s.	-0.205732	n.s.	0.555891	n.s.
12	55b	0.00737561	0.0553942	0.132671	n.s.	0.00156847	0.0591484	0.0264226	n.s.	-0.00662789	0.0387595	-0.170389	n.s.	0.0161925	0.054631	0.29536	0.002386	0.00867404	0.054053	0.159911	n.s.	-0.0077434	0.0471454	-0.16367	n.s.	1.3433	n.s.	1.05158	n.s.	-0.216411	n.s.	1.82718	n.s.
13	V3A	-0.00207311	0.0209277	-0.0987058	n.s.	-0.00560174	0.0225003	-0.248073	0.0250786	-0.00325282	0.0179262	-0.180807	n.s.	-0.00470575	0.019156	-0.244794	0.0115644	-0.00300456	0.0224266	-0.133504	n.s.	-0.00251098	0.0162214	-0.154252	n.s.	-1.10035	n.s.	0.969018	n.s.	0.363889	n.s.	1.33359	n.s.
14	RSC	6.60133e-06	0.0357653	0.000183913	n.s.	0.00275547	0.0191482	0.143388	n.s.	0.00476772	0.0191938	0.247511	0.0217116	-0.00432567	0.0305241	-0.141217	n.s.	-0.00266207	0.0163829	-0.161922	n.s.	0.00348561	0.0175164	0.198294	0.0470232	-1.09297	n.s.	-2.55016	0.0112982	-0.585094	n.s.	3.02824	0.0241946
15	POS2	0.0069191	0.0370164	0.186251	n.s.	-0.00590619	0.0300458	-0.195869	n.s.	0.00153611	0.024977	0.0612807	n.s.	0.00528715	0.038972	0.13519	n.s.	-0.0088408	0.0199103	-0.442476	1.01351e-05	-0.00204531	0.0216065	-0.0943303	n.s.	-0.359769	n.s.	-0.967007	n.s.	-1.28632	n.s.	2.27151	0.049965
16	V7	-0.00428388	0.025715	-0.165995	n.s.	-0.00296697	0.0319771	-0.0924521	n.s.	-0.00795303	0.0282647	-0.280371	0.0104381	-0.00698103	0.0271975	-0.25578	0.00839337	-0.002055	0.0273445	-0.074889	n.s.	-0.0122135	0.0301493	-0.403681	3.74147e-05	-0.85384	n.s.	0.257118	n.s.	-1.2215	n.s.	1.35403	n.s.
17	IPS1	-0.00599345	0.0288716	-0.206847	n.s.	-0.00318597	0.0452085	-0.0702207	n.s.	0.000311506	0.0367815	0.00843881	n.s.	-0.00654881	0.0338006	-0.193069	0.0447988	-0.00442062	0.0434757	-0.101324	n.s.	-0.000102129	0.0370085	-0.00274993	n.s.	-0.147955	n.s.	-0.233364	n.s.	-0.0939577	n.s.	0.582585	n.s.
18	FFC	0.00509448	0.0384372	0.132066	n.s.	-0.0131146	0.0531006	-0.246093	0.0251243	0.0081109	0.0259903	0.310958	0.00428842	-0.00129974	0.0300795	-0.043059	n.s.	-0.0110611	0.0426652	-0.258345	0.0108622	0.00524458	0.0241483	0.216422	0.0325097	-1.55477	n.s.	0.357727	n.s.	-0.957981	n.s.	1.75928	n.s.
19	V3B	-0.00299221	0.0231327	-0.128887	n.s.	0.00145628	0.0351592	0.0412714	n.s.	-0.00806776	0.0294669	-0.272811	0.0121733	-0.00526325	0.0224146	-0.233992	0.0154964	-0.00211285	0.0329381	-0.0639216	n.s.	-0.00656151	0.029676	-0.22033	0.0300673	-0.835816	n.s.	-0.878377	n.s.	0.42688	n.s.	1.99711	n.s.
20	LO1	0.00142613	0.0252832	0.0562043	n.s.	-0.00878909	0.0324915	-0.269536	0.0137991	-0.00206468	0.0215055	-0.0956637	n.s.	-0.000663457	0.024747	-0.0267157	n.s.	-0.00211105	0.0388018	-0.0542154	n.s.	-0.00489416	0.0226996	-0.214851	0.0320673	-0.700134	n.s.	1.56254	n.s.	-1.07221	n.s.	1.7255	n.s.
21	LO2	-0.00482003	0.0313607	-0.153147	n.s.	0.00344352	0.0392848	0.0873417	n.s.	-0.00167658	0.0191433	-0.0872675	n.s.	-0.00531062	0.0289584	-0.182745	n.s.	0.0025702	0.0451977	0.0566665	n.s.	0.00193787	0.0239774	0.0805378	n.s.	-0.136278	n.s.	-0.172725	n.s.	1.39465	n.s.	1.41598	n.s.
22	PIT	-0.00420462	0.0259233	-0.161614	n.s.	-0.00271783	0.0368122	-0.0735655	n.s.	-0.00271903	0.0220951	-0.12262	n.s.	-0.00508146	0.029045	-0.174339	n.s.	-0.00553884	0.0350357	-0.157537	n.s.	-0.000467576	0.0215001	-0.0216714	n.s.	-0.266797	n.s.	-0.658112	n.s.	0.865716	n.s.	1.28987	n.s.
23	MT	-0.00451961	0.0435699	-0.103361	n.s.	-0.00802528	0.0645258	-0.123928	n.s.	0.00454058	0.0410125	0.110316	n.s.	-0.00361877	0.0487454	-0.0739781	n.s.	-0.00362744	0.0643919	-0.0561364	n.s.	0.000933771	0.0352833	0.0263723	n.s.	0.163218	n.s.	0.571821	n.s.	-0.790814	n.s.	0.929205	n.s.
24	A1	-0.00593273	0.0310428	-0.190431	n.s.	0.00457693	0.0296975	0.153567	n.s.	0.00259487	0.0217966	0.118623	n.s.	-0.00624331	0.0244168	-0.254802	0.00855579	0.00450386	0.0228836	0.196127	n.s.	0.00118098	0.0195645	0.0601521	n.s.	-0.0933233	n.s.	-0.0231325	n.s.	-0.572491	n.s.	0.592102	n.s.
25	PSL	0.0192777	0.0446955	0.429768	5.25121e-05	0.0178265	0.0417113	0.42585	6.44768e-05	-0.0171046	0.0376675	-0.45247	6.25087e-05	0.0241612	0.0468164	0.514276	1.48868e-07	0.0206207	0.0328563	0.625406	1.28002e-09	-0.0211975	0.0392894	-0.537634	1.64106e-07	0.894045	n.s.	0.624503	n.s.	-0.89109	n.s.	1.24261	n.s.
26	SFL	0.0195174	0.0416113	0.467363	9.22007e-06	0.00663357	0.0367048	0.180081	n.s.	-0.00849284	0.03137	-0.269763	0.0125861	0.030708	0.0491395	0.622726	5.08137e-10	0.0134416	0.0361973	0.37004	0.000245224	-0.020836	0.0394109	-0.526835	2.10478e-07	2.05809	n.s.	1.56541	n.s.	-2.90095	0.00401454	3.37307	0.0127171
27	PCV	0.00181637	0.0435807	0.0415292	n.s.	-0.0047223	0.0293915	-0.160094	n.s.	-0.0047263	0.0294998	-0.159641	n.s.	0.00487089	0.0502476	0.0965982	n.s.	-0.00586757	0.0298472	-0.195899	n.s.	-0.00600757	0.0282085	-0.212224	0.0333633	0.5439	n.s.	-0.324028	n.s.	-0.372158	n.s.	0.673204	n.s.
28	STV	0.00890196	0.0514078	0.172544	n.s.	0.00127505	0.0427551	0.0297155	n.s.	-0.0135486	0.0330485	-0.408495	0.000210385	0.020876	0.0539621	0.38551	7.27467e-05	0.00450114	0.0412515	0.108732	n.s.	-0.0174189	0.0421099	-0.412204	3.14398e-05	1.90377	n.s.	0.643729	n.s.	-0.855879	n.s.	1.9924	n.s.
29	7Pm	0.0101339	0.0477724	0.211371	n.s.	-0.00361172	0.0273356	-0.131652	n.s.	-0.0088526	0.0332568	-0.265237	0.0138345	0.0100521	0.0458345	0.218545	0.0241541	-0.00286426	0.0234943	-0.121486	n.s.	-0.00596395	0.0315673	-0.188267	n.s.	-0.0146552	n.s.	0.245984	n.s.	0.746895	n.s.	0.940926	n.s.
30	7m	0.00560852	0.0326632	0.171093	n.s.	0.00232718	0.0146062	0.158758	n.s.	0.00538164	0.0199098	0.269335	0.012301	0.00662518	0.030227	0.218413	0.0239369	0.000820555	0.0141666	0.0577189	n.s.	0.00429683	0.0180747	0.236894	0.0182959	0.270877	n.s.	-0.877751	n.s.	-0.478404	n.s.	1.00294	n.s.
31	POS1	0.00836934	0.0344715	0.241921	0.0301328	-0.00167631	0.0218246	-0.0765335	n.s.	0.00387626	0.0166682	0.231722	0.031915	0.00649406	0.0320609	0.201844	0.0361383	-0.00451584	0.0223406	-0.201428	n.s.	0.00400757	0.0162161	0.246269	0.0135918	-0.472327	n.s.	-1.07748	n.s.	0.0669332	n.s.	1.38364	n.s.
32	23d	0.0010794	0.0406724	0.026444	n.s.	0.00337482	0.0247498	0.13587	n.s.	0.00133907	0.0219475	0.0607944	n.s.	0.000106282	0.0380879	0.00278067	n.s.	0.00332093	0.0251872	0.131388	n.s.	-0.000871595	0.0234026	-0.037113	n.s.	-0.207064	n.s.	-0.0180851	n.s.	-0.816401	n.s.	0.953186	n.s.
33	v23ab	0.00518503	0.0302183	0.170972	n.s.	0.00340248	0.0148277	0.228646	0.0373465	0.00689631	0.0178262	0.385479	0.000498124	0.00536964	0.0291524	0.183547	n.s.	0.000345386	0.012669	0.0271669	n.s.	0.00732781	0.0152687	0.478242	2.1953e-06	0.0521233	n.s.	-1.85944	n.s.	0.218077	n.s.	1.92134	n.s.
34	d23ab	0.00522192	0.0280464	0.185523	n.s.	0.00214606	0.014053	0.152166	n.s.	0.00202499	0.0167655	0.120352	n.s.	0.00520855	0.027329	0.189919	0.0482179	0.00109449	0.0120533	0.0904863	n.s.	0.00334845	0.015516	0.21505	0.0323711	-0.00404846	n.s.	-0.673755	n.s.	0.686972	n.s.	1.0599	n.s.
35	31pv	0.010632	0.0303788	0.348728	0.00113791	0.00112809	0.0146195	0.0768874	n.s.	-0.00627215	0.019813	-0.315435	0.00381869	0.0120397	0.0278856	0.430239	1.04841e-05	-0.000128396	0.0134019	-0.00954688	n.s.	-0.00488399	0.0225441	-0.215883	0.0320099	0.404796	n.s.	-0.751256	n.s.	0.547829	n.s.	1.15435	n.s.
36	5m	-0.00490433	0.0333885	-0.146361	n.s.	0.00347944	0.0320195	0.108277	n.s.	0.00221896	0.0272399	0.0811686	n.s.	-0.00501582	0.0287964	-0.173572	n.s.	0.00238484	0.0343675	0.0691494	n.s.	0.00904939	0.0231054	0.390285	6.99572e-05	-0.0299953	n.s.	-0.276099	n.s.	2.26848	n.s.	2.3539	0.0481657
37	5mv	-0.00357644	0.0292386	-0.121881	n.s.	0.00986994	0.0406994	0.24164	0.0267436	0.00149425	0.026997	0.055151	n.s.	-0.00684249	0.0260092	-0.262158	0.00709504	0.00419706	0.0392624	0.106523	n.s.	0.00414757	0.030284	0.136476	n.s.	-0.989839	n.s.	-1.18922	n.s.	0.774695	n.s.	1.85376	n.s.
38	23c	-0.0066792	0.0332749	-0.20001	n.s.	0.00507421	0.0370549	0.136448	n.s.	-0.00418143	0.0253261	-0.164513	n.s.	-0.0148249	0.0357071	-0.413726	2.35909e-05	-0.00323289	0.0375932	-0.0856953	n.s.	-0.00964087	0.0308841	-0.31107	0.00171786	-1.97737	n.s.	-1.86515	n.s.	-1.61845	n.s.	2.69026	0.034052
39	5L	-0.00793161	0.0316155	-0.24998	0.0252168	0.00276132	0.0316685	0.0868824	n.s.	0.000335981	0.0283591	0.011805	n.s.	-0.0125018	0.0303891	-0.409951	2.70392e-05	0.00023268	0.038572	0.00601122	n.s.	0.00674218	0.0299149	0.224589	0.0270017	-1.23552	n.s.	-0.599919	n.s.	1.84152	n.s.	2.34763	0.0452014
40	24dd	-0.00203639	0.0249311	-0.0813885	n.s.	0.00815095	0.0249218	0.325891	0.00243143	-0.00185837	0.0204249	-0.0906598	n.s.	-0.00352893	0.0231226	-0.152084	n.s.	0.00568771	0.0254759	0.222476	0.0319671	0.000967252	0.0209598	0.0459864	n.s.	-0.520468	n.s.	-0.819118	n.s.	1.14421	n.s.	1.49835	n.s.
41	24dv	-0.00407744	0.0251157	-0.161765	n.s.	0.00338258	0.027118	0.124289	n.s.	0.00368003	0.0235487	0.155714	n.s.	-0.00651721	0.0227966	-0.284884	0.0034219	0.0050935	0.0299403	0.169526	n.s.	0.00542601	0.0321969	0.167935	n.s.	-0.852989	n.s.	0.501745	n.s.	0.517962	n.s.	1.17331	n.s.
42	7AL	-0.0049181	0.0274045	-0.178821	n.s.	0.00293267	0.0498166	0.0586586	n.s.	0.00613106	0.0326699	0.186995	n.s.	-0.00617946	0.0230142	-0.267566	0.00599132	0.00409371	0.0415673	0.098139	n.s.	0.00855834	0.0315398	0.2704	0.00667626	-0.418151	n.s.	0.212304	n.s.	0.633667	n.s.	0.823951	n.s.
43	SCEF	0.0031618	0.0316721	0.0994718	n.s.	0.00910622	0.0337528	0.268826	0.0135865	0.0004379	0.027022	0.0161473	n.s.	-0.00188132	0.0233786	-0.0801902	n.s.	0.0101946	0.034837	0.291612	0.00344148	-0.00472933	0.0269516	-0.17486	n.s.	-1.5208	n.s.	0.265895	n.s.	-1.60476	n.s.	2.08135	n.s.
44	6ma	-0.00217355	0.036728	-0.0589679	n.s.	0.00572687	0.0351928	0.162146	n.s.	-0.00594791	0.0316487	-0.187263	n.s.	-0.00483098	0.0336929	-0.142881	n.s.	0.00399413	0.0371106	0.107251	n.s.	-0.00776025	0.0362236	-0.213481	0.0330193	-0.632243	n.s.	-0.401449	n.s.	-0.446255	n.s.	0.765251	n.s.
45	7Am	0.00263461	0.0302385	0.086816	n.s.	0.00154871	0.0368427	0.0418855	n.s.	0.00228681	0.0267694	0.0851209	n.s.	0.000288374	0.0327639	0.00877075	n.s.	0.00036619	0.0340671	0.0107114	n.s.	0.00414459	0.0297447	0.138851	n.s.	-0.623464	n.s.	-0.279435	n.s.	0.549949	n.s.	0.911279	n.s.
46	7PL	-0.000173731	0.0308865	-0.00560469	n.s.	-0.00578328	0.0422918	-0.136258	n.s.	0.00759007	0.0320697	0.235828	0.0284458	0.000561356	0.0341717	0.01637	n.s.	-0.0136551	0.0380929	-0.357213	0.000397579	0.00475242	0.0341833	0.138541	n.s.	0.189052	n.s.	-1.64013	n.s.	-0.717323	n.s.	2.58031	0.0322108
47	7PC	-0.00123068	0.0276912	-0.0442841	n.s.	-0.00664855	0.0523806	-0.126474	n.s.	0.00529345	0.0311761	0.169184	n.s.	-0.00293551	0.023854	-0.122631	n.s.	-3.91488e-05	0.0595118	-0.000655527	n.s.	0.0103954	0.0333919	0.310224	0.00167025	-0.553302	n.s.	0.987456	n.s.	1.32322	n.s.	1.74226	n.s.
48	LIPv	-0.00091784	0.0377881	-0.0242022	n.s.	-0.00923117	0.0622417	-0.147781	n.s.	0.00495918	0.0433277	0.114048	n.s.	0.00123721	0.0344302	0.0358079	n.s.	-0.0149812	0.0557307	-0.267872	0.00774264	0.00340088	0.0474291	0.0714533	n.s.	0.499899	n.s.	-0.816222	n.s.	-0.287376	n.s.	1.28735	n.s.
49	VIP	-0.00101198	0.0324541	-0.0310702	n.s.	-0.0117204	0.0618873	-0.188705	n.s.	0.00608561	0.0365594	0.165863	n.s.	6.8606e-05	0.0290326	0.00235479	n.s.	-0.0182162	0.0519284	-0.349565	0.00053667	0.0072055	0.0331801	0.216403	0.0319878	0.2943	n.s.	-0.953901	n.s.	0.268992	n.s.	0.982176	n.s.
50	MIP	-0.00851615	0.0363849	-0.23322	0.036954	-0.000273486	0.0513608	-0.00530576	n.s.	0.000887253	0.0391467	0.0225837	n.s.	-0.00283792	0.0394865	-0.071619	n.s.	-0.011102	0.0501075	-0.220786	0.032513	0.00280123	0.04115	0.0678351	n.s.	1.25289	n.s.	-1.78891	n.s.	0.399317	n.s.	2.16046	n.s.
51	1	-0.000933075	0.0280778	-0.0331129	n.s.	0.00278171	0.0298154	0.0929637	n.s.	0.000815664	0.0247217	0.0328758	n.s.	-0.005336	0.0273972	-0.194082	0.0439215	-0.000227139	0.0308739	-0.00733121	n.s.	0.00664249	0.0207927	0.318344	0.00134161	-1.33044	n.s.	-0.830749	n.s.	2.13991	n.s.	2.70173	0.038739
52	2	-0.00474332	0.0239422	-0.197407	n.s.	-0.00151602	0.0335868	-0.0449759	n.s.	-0.00186958	0.028546	-0.0652593	n.s.	-0.00119215	0.0224927	-0.0528158	n.s.	-0.00140402	0.037982	-0.0368361	n.s.	0.00593088	0.0298828	0.197776	0.0465114	1.28171	n.s.	0.0261646	n.s.	2.23668	n.s.	2.60493	0.0322614
53	3a	-0.00416062	0.0278518	-0.14885	n.s.	-0.00264606	0.0259641	-0.101548	n.s.	0.000208824	0.0188175	0.0110576	n.s.	-0.00763957	0.0256139	-0.297215	0.00226253	-0.0010058	0.0236694	-0.0423449	n.s.	0.00553482	0.0171953	0.320753	0.0012515	-1.09022	n.s.	0.553625	n.s.	2.47765	0.0138131	2.69586	0.0352619
54	6d	0.00100214	0.0259646	0.0384585	n.s.	0.000739842	0.0429765	0.0171534	n.s.	9.22756e-05	0.0289757	0.0031732	n.s.	-0.000989525	0.029598	-0.033315	n.s.	-0.00166778	0.0417668	-0.0397909	n.s.	0.00324785	0.0298766	0.108328	n.s.	-0.599152	n.s.	-0.476248	n.s.	0.89851	n.s.	1.37394	n.s.
55	6mp	-0.00325472	0.0271456	-0.11947	n.s.	0.000165535	0.0299297	0.00551102	n.s.	-0.00263023	0.0250647	-0.104562	n.s.	-0.00620056	0.0225402	-0.274126	0.00492856	-0.000674838	0.0283826	-0.0236931	n.s.	-0.00458542	0.026572	-0.171961	n.s.	-0.990539	n.s.	-0.241552	n.s.	-0.634221	n.s.	1.20748	n.s.
56	6v	0.00165961	0.0288879	0.0572445	n.s.	-0.00213537	0.0561638	-0.0378844	n.s.	0.00401623	0.0331971	0.120548	n.s.	0.00117507	0.0266841	0.0438823	n.s.	0.0025235	0.0563657	0.0446134	n.s.	0.00855984	0.0430936	0.197938	0.0469039	-0.146096	n.s.	0.69396	n.s.	0.988663	n.s.	1.16621	n.s.
57	p24pr	-0.00548727	0.0284626	-0.192099	n.s.	0.00297385	0.0268918	0.11019	n.s.	0.00272083	0.0237878	0.11397	n.s.	-0.010192	0.0293883	-0.345589	0.000366039	0.00585602	0.0263426	0.221523	0.0323512	0.00249218	0.0258392	0.0961119	n.s.	-1.36277	n.s.	0.90757	n.s.	-0.0771275	n.s.	2.34923	0.0461957
58	33pr	-0.00447794	0.0345695	-0.129071	n.s.	0.0110046	0.0322636	0.339862	0.0017015	0.00232994	0.0244012	0.0951431	n.s.	-0.0141411	0.0319028	-0.441702	7.04813e-06	0.011489	0.0313407	0.3653	0.000287968	0.00159244	0.0321078	0.0494229	n.s.	-2.4358	0.0154808	0.127674	n.s.	-0.21645	n.s.	2.58343	0.033068
59	a24pr	-0.0053983	0.0267622	-0.200991	n.s.	0.00203367	0.0259333	0.0781384	n.s.	-0.00352568	0.0214649	-0.163666	n.s.	-0.0191378	0.0256998	-0.742061	2.47875e-13	0.0028061	0.0216642	0.129073	n.s.	-0.00309373	0.023236	-0.132678	n.s.	-4.38996	1.6066e-05	0.27119	n.s.	0.161781	n.s.	4.97839	0.000100812
60	p32pr	-0.00220596	0.0275421	-0.0798077	n.s.	0.00210836	0.0285512	0.0735805	n.s.	-0.00338375	0.0256224	-0.13159	n.s.	-0.0133772	0.0252068	-0.528838	7.99378e-08	-0.00042212	0.0279896	-0.0150285	n.s.	-0.00793419	0.0218314	-0.362157	0.000239252	-3.54808	0.000454608	-0.750228	n.s.	-1.6036	n.s.	3.65952	0.00905214
61	a24	0.0129949	0.0349963	0.369995	0.000467957	0.00540621	0.0179633	0.299882	0.00595551	0.00173396	0.0182281	0.0947856	n.s.	0.00756534	0.0320053	0.23555	0.015115	0.0038321	0.0141226	0.270395	0.00720483	0.00277378	0.0154825	0.178528	n.s.	-1.35764	n.s.	-0.817534	n.s.	0.515773	n.s.	1.42062	n.s.
62	d32	0.0118763	0.0342563	0.345448	0.0012015	0.00374933	0.0180312	0.207191	n.s.	-0.00742884	0.0253631	-0.291851	0.00826248	0.0108819	0.0414731	0.261466	0.00701963	0.00508629	0.0200209	0.25316	0.0125596	-0.010949	0.024841	-0.43922	1.21019e-05	-0.218879	n.s.	0.587812	n.s.	-1.17538	n.s.	1.48433	n.s.
63	8BM	0.0158351	0.0385751	0.409032	7.67676e-05	0.0061583	0.0257595	0.238214	0.0292653	-0.0117841	0.0282088	-0.416252	0.000212158	0.0177818	0.0435552	0.40683	3.00312e-05	0.00793449	0.0251367	0.314548	0.00192753	-0.0172332	0.0319196	-0.538004	3.20882e-07	0.396329	n.s.	0.585001	n.s.	-1.5152	n.s.	1.65535	n.s.
64	p32	0.00203009	0.0388238	0.0521028	n.s.	0.00378033	0.021185	0.177806	n.s.	0.000445938	0.0245356	0.0181101	n.s.	0.00744793	0.035319	0.210137	0.030214	0.000779087	0.0187951	0.0413063	n.s.	0.00193398	0.0196902	0.0978765	n.s.	1.2241	n.s.	-1.25686	n.s.	0.561278	n.s.	2.19124	n.s.
65	10r	0.00792911	0.0325418	0.242787	0.0302702	0.000598917	0.0154675	0.0385825	n.s.	0.00264975	0.0161535	0.163448	n.s.	0.0154311	0.0294066	0.522912	9.99425e-08	-0.000390997	0.0144533	-0.0269577	n.s.	0.0011018	0.0158245	0.0693823	n.s.	2.0284	n.s.	-0.554447	n.s.	-0.811439	n.s.	2.21757	n.s.
66	47m	-0.00573981	0.0486025	-0.117674	n.s.	-0.00660993	0.0280035	-0.235195	0.0315661	0.00191266	0.028425	0.0670474	n.s.	0.00921238	0.046055	0.199329	0.0382042	-0.00197061	0.0243336	-0.0806993	n.s.	-0.0013383	0.026965	-0.0494572	n.s.	2.64755	0.00856544	1.4833	n.s.	-0.98374	n.s.	2.8597	0.029303
67	8Av	0.0130059	0.0499367	0.259516	0.0210263	-0.00358367	0.0231232	-0.154427	n.s.	-0.0129214	0.0345831	-0.372296	0.000754621	0.0164808	0.0454947	0.360988	0.000212542	0.00131287	0.0232112	0.0563641	n.s.	-0.0136252	0.0333254	-0.407421	3.49489e-05	0.609989	n.s.	1.77135	n.s.	-0.173724	n.s.	1.82886	n.s.
68	8Ad	0.00127471	0.0529241	0.0239994	n.s.	-0.000399483	0.0277221	-0.0143587	n.s.	0.00523654	0.0364924	0.142983	n.s.	0.00684714	0.0521894	0.130738	n.s.	-0.0029548	0.0195846	-0.150345	n.s.	0.00284687	0.0362728	0.07821	n.s.	0.888663	n.s.	-0.893902	n.s.	-0.550497	n.s.	1.36384	n.s.
69	9m	0.00601932	0.0300083	0.199871	n.s.	-0.000851346	0.0145767	-0.0581956	n.s.	0.00234891	0.0158738	0.147444	n.s.	0.00783492	0.0296219	0.263572	0.0068517	-0.0024083	0.0155648	-0.154186	n.s.	0.00369476	0.014413	0.255452	0.010763	0.510394	n.s.	-0.865082	n.s.	0.74437	n.s.	1.34521	n.s.
70	8BL	0.00152386	0.040514	0.0374786	n.s.	-0.0028188	0.0181228	-0.154983	n.s.	0.000470797	0.022676	0.0206876	n.s.	0.00747799	0.0389385	0.191374	0.0466509	-0.00470587	0.0184245	-0.254519	0.0122315	-0.00155913	0.0219716	-0.0707125	n.s.	1.25616	n.s.	-0.865383	n.s.	-0.762131	n.s.	2.02346	n.s.
71	9p	0.0180498	0.0434314	0.414106	6.7687e-05	0.00414654	0.0252478	0.163646	n.s.	-0.0123218	0.0330132	-0.371903	0.00064081	0.0223565	0.0495288	0.449802	4.93072e-06	0.00326915	0.0213126	0.152853	n.s.	-0.0135181	0.0332683	-0.404912	3.73068e-05	0.774365	n.s.	-0.315027	n.s.	-0.302531	n.s.	0.991184	n.s.
72	10d	0.00785657	0.0329219	0.237789	0.0336619	0.000933196	0.0155778	0.0596912	n.s.	0.00353527	0.019486	0.180777	n.s.	0.0117006	0.035718	0.326434	0.000795952	-0.00135499	0.0176669	-0.0764278	n.s.	0.00123884	0.0182722	0.0675619	n.s.	0.937533	n.s.	-1.15068	n.s.	-1.01928	n.s.	1.74684	n.s.
73	8C	5.38415e-05	0.0521726	0.0010283	n.s.	0.000132865	0.0302462	0.00437707	n.s.	0.0041681	0.0401634	0.103407	n.s.	0.00527417	0.0504287	0.10422	n.s.	-0.00444179	0.0337776	-0.131041	n.s.	-0.00466957	0.04222	-0.110214	n.s.	0.852883	n.s.	-1.19518	n.s.	-1.79712	n.s.	2.05011	n.s.
74	44	-0.00119438	0.0448353	-0.0265439	n.s.	-0.000794172	0.0375146	-0.0210939	n.s.	-0.0110085	0.0386285	-0.283965	0.00953642	-0.000785695	0.0422348	-0.0185379	n.s.	0.0017794	0.0364599	0.0486334	n.s.	-0.0163138	0.03895	-0.417372	2.83352e-05	0.0786661	n.s.	0.583183	n.s.	-1.14622	n.s.	1.34804	n.s.
75	45	0.00980535	0.0454435	0.214998	n.s.	-0.000673458	0.0325228	-0.0206332	n.s.	-0.0104115	0.0338418	-0.306551	0.00481699	0.00446987	0.0413654	0.10768	n.s.	0.00285874	0.0368251	0.0773583	n.s.	-0.0137374	0.0360943	-0.379265	0.000114914	-1.02961	n.s.	0.851573	n.s.	-0.796465	n.s.	2.02732	n.s.
76	47l	-0.00489601	0.038334	-0.127263	n.s.	-0.00378567	0.0280426	-0.134514	n.s.	0.00106144	0.027443	0.0385397	n.s.	0.00325248	0.045676	0.0709582	n.s.	0.000318166	0.0279731	0.0113342	n.s.	-0.00710683	0.0291623	-0.242845	0.0150839	1.61817	n.s.	1.22805	n.s.	-2.41691	0.0162897	2.69856	0.0369276
77	a47r	-0.00494203	0.0391283	-0.125851	n.s.	0.00290214	0.0234542	0.123294	n.s.	-0.00610984	0.0336722	-0.180802	n.s.	0.00354051	0.0390953	0.0902438	n.s.	0.000322359	0.0231046	0.0139033	n.s.	-0.00186698	0.0347126	-0.0535957	n.s.	1.81769	n.s.	-0.928819	n.s.	1.0397	n.s.	2.74713	0.0360029
78	6r	-0.00432299	0.0362784	-0.118735	n.s.	-0.0132336	0.0534018	-0.246925	0.0252299	-0.00615583	0.0354747	-0.172907	n.s.	-0.0109341	0.0310544	-0.350861	0.000306648	-0.0102167	0.0446283	-0.228127	0.028083	-0.00348228	0.0324358	-0.106983	n.s.	-1.6422	n.s.	0.514281	n.s.	0.659556	n.s.	2.02207	n.s.
79	IFJa	-0.00131534	0.0557734	-0.0234992	n.s.	-0.00449368	0.050102	-0.0893697	n.s.	0.00914672	0.0437457	0.208341	n.s.	-0.00296872	0.0578546	-0.0511337	n.s.	-0.0116503	0.0469579	-0.247232	0.0145812	0.00667517	0.0476472	0.139605	n.s.	-0.243814	n.s.	-1.23572	n.s.	-0.452683	n.s.	1.41432	n.s.
80	IFJp	-0.0053359	0.048038	-0.110679	n.s.	-0.00374028	0.0424795	-0.087734	n.s.	0.0149985	0.0411241	0.363408	0.000822066	-0.00208391	0.0482925	-0.0430008	n.s.	-0.0165406	0.0496769	-0.331797	0.00108674	0.0165991	0.0438766	0.376987	0.000122162	0.565848	n.s.	-2.31925	n.s.	0.315364	n.s.	2.34924	0.0474423
81	IFSp	0.000852522	0.0532575	0.0159503	n.s.	-0.00967772	0.0397965	-0.24231	0.0269361	-0.002843	0.0357061	-0.0793375	n.s.	0.00344143	0.0469247	0.0730826	n.s.	-0.00694698	0.0409398	-0.169093	n.s.	-0.0111835	0.039376	-0.283024	0.00461084	0.432593	n.s.	0.566802	n.s.	-1.85885	n.s.	2.13192	n.s.
82	IFSa	0.00337253	0.045374	0.0740614	n.s.	-0.00257278	0.0395155	-0.0648751	n.s.	-0.00465074	0.0381902	-0.121343	n.s.	-0.00214797	0.0412619	-0.0518748	n.s.	0.00579314	0.0384392	0.150182	n.s.	-0.0045806	0.0384949	-0.118576	n.s.	-1.06743	n.s.	1.79896	n.s.	0.0153306	n.s.	2.28636	0.0492376
83	p9-46v	-0.0096782	0.0478722	-0.201444	n.s.	-0.00633378	0.0318943	-0.197876	n.s.	-0.000720304	0.0359117	-0.0199859	n.s.	-0.0158522	0.0389343	-0.405727	3.01212e-05	0.000239239	0.0334935	0.00711784	n.s.	0.000723595	0.0363013	0.0198632	n.s.	-1.1872	n.s.	1.68405	n.s.	0.335135	n.s.	2.14208	n.s.
84	46	-0.0283145	0.0400452	-0.704533	1.20352e-11	-0.0113192	0.0294991	-0.38234	0.000258089	-0.000637222	0.035167	-0.018055	n.s.	-0.0314123	0.0354497	-0.883006	2.42819e-17	-0.00505047	0.0302203	-0.166537	n.s.	0.00657246	0.0307976	0.21266	0.0333972	-0.686982	n.s.	1.75916	n.s.	1.82931	n.s.	2.5763	0.0314918
85	a9-46v	-0.000849408	0.0406368	-0.0208277	n.s.	0.00792736	0.0360784	0.21894	0.0465554	0.000133585	0.0309082	0.00430653	n.s.	-0.0127826	0.0444699	-0.286436	0.00328613	0.00275706	0.0258716	0.106194	n.s.	-0.000334779	0.0376093	-0.00887031	n.s.	-2.34679	n.s.	-1.3827	n.s.	-0.113919	n.s.	2.65311	0.0329834
86	9-46d	-0.00847374	0.0410429	-0.205722	n.s.	0.00114757	0.0310093	0.0368748	n.s.	0.00331209	0.0350381	0.0941899	n.s.	-0.0154645	0.0431397	-0.35722	0.000235524	0.00404593	0.0281882	0.14303	n.s.	-0.00177294	0.033915	-0.0520927	n.s.	-1.39118	n.s.	0.820171	n.s.	-1.23619	n.s.	2.86759	0.0308033
87	9a	-0.00323635	0.0424874	-0.0758994	n.s.	-0.00455044	0.0240184	-0.188779	n.s.	0.00660292	0.0293381	0.224257	0.0390527	0.00219852	0.04598	0.0476472	n.s.	-0.00161899	0.022362	-0.0721458	n.s.	-0.000408013	0.0309943	-0.013118	n.s.	1.02853	n.s.	1.05917	n.s.	-1.94654	n.s.	2.10559	n.s.
88	10v	0.0111286	0.0345406	0.321037	0.00278777	0.00111847	0.0177301	0.0628572	n.s.	0.00387544	0.0169385	0.227976	0.0353359	0.0151237	0.0266001	0.566569	1.10072e-08	-0.000389705	0.0141043	-0.0275335	n.s.	0.00418362	0.0144385	0.288739	0.00376123	1.08764	n.s.	-0.789956	n.s.	0.164251	n.s.	1.4821	n.s.
89	a10p	-0.000214612	0.0440919	-0.00484998	n.s.	0.0008301	0.0262256	0.031539	n.s.	-0.00348321	0.0354099	-0.0980162	n.s.	0.00588731	0.0428162	0.13702	n.s.	0.00063948	0.0243972	0.0261193	n.s.	-0.00174539	0.0353438	-0.0492102	n.s.	1.17695	n.s.	-0.0631007	n.s.	0.411708	n.s.	1.58611	n.s.
90	10pp	0.00473226	0.0470647	0.100188	n.s.	-0.00108306	0.0276286	-0.0390605	n.s.	0.00259428	0.0332731	0.0776903	n.s.	-0.00801156	0.0563491	-0.141679	n.s.	0.00473695	0.0301708	0.156455	n.s.	0.00500967	0.0290824	0.171654	n.s.	-2.0554	n.s.	1.68542	n.s.	0.648293	n.s.	2.46353	0.0380034
91	11l	-0.0145231	0.0446843	-0.323853	0.00265719	-0.00246849	0.0310187	-0.0792962	n.s.	0.00325226	0.0294251	0.110131	n.s.	-0.0148337	0.0455102	-0.324799	0.000830878	-0.00422818	0.0333401	-0.126375	n.s.	-0.000709531	0.036047	-0.0196145	n.s.	-0.0577062	n.s.	-0.457834	n.s.	-1.00808	n.s.	1.09314	n.s.
92	13l	0.00827579	0.0481466	0.171272	n.s.	0.003021	0.0334939	0.0898728	n.s.	-0.00122888	0.0366818	-0.0333813	n.s.	0.0108003	0.0441688	0.243666	0.0116694	0.00885634	0.0349387	0.252594	0.0122431	-0.0113283	0.0373308	-0.302396	0.00226145	0.458165	n.s.	1.42869	n.s.	-2.28699	n.s.	2.67128	0.0342735
93	OFC	0.0125341	0.0488699	0.255561	0.0214072	0.00148344	0.0319116	0.0463195	n.s.	-0.0042928	0.031986	-0.133729	n.s.	0.0137341	0.0542736	0.252167	0.00927607	0.000476363	0.0294035	0.0161442	n.s.	-0.0118541	0.0355448	-0.33233	0.00080629	0.194643	n.s.	-0.2752	n.s.	-1.87319	n.s.	1.98654	n.s.
94	47s	0.00117616	0.0388541	0.030163	n.s.	0.00305521	0.0246791	0.123355	n.s.	-0.000527925	0.027486	-0.0191384	n.s.	0.0168556	0.0388181	0.4327	1.05982e-05	0.00462524	0.02699	0.170768	n.s.	-0.00427161	0.0228756	-0.186078	n.s.	3.38373	0.000816804	0.50859	n.s.	-1.24204	n.s.	3.40844	0.013482
95	LIPd	0.000924482	0.0454809	0.0202541	n.s.	-0.00611178	0.0532394	-0.114387	n.s.	0.00293349	0.037727	0.0774775	n.s.	-0.00111237	0.0429789	-0.025791	n.s.	-0.0153503	0.0497205	-0.30765	0.00213177	0.00596618	0.0376623	0.157858	n.s.	-0.385921	n.s.	-1.50371	n.s.	0.674297	n.s.	2.22501	n.s.
96	6a	-0.00483885	0.028648	-0.168303	n.s.	-0.0116394	0.0408074	-0.284206	0.00897359	-0.00236169	0.0262434	-0.08967	n.s.	-0.00700328	0.0298451	-0.233832	0.0153572	-0.00693878	0.0454606	-0.152098	n.s.	-4.67082e-05	0.0316583	-0.00147022	n.s.	-0.619985	n.s.	0.911494	n.s.	0.666605	n.s.	1.32303	n.s.
97	i6-8	-0.0139797	0.0462143	-0.301414	0.00559093	0.000291552	0.0330506	0.00878982	n.s.	-0.00173009	0.0334927	-0.0514708	n.s.	-0.0169472	0.0575998	-0.293193	0.00254934	0.00152917	0.0301969	0.0504625	n.s.	0.00473958	0.0385414	0.122543	n.s.	-0.475751	n.s.	0.327821	n.s.	1.50068	n.s.	1.56968	n.s.
98	s6-8	0.0130099	0.0478549	0.270888	0.0143529	0.0044066	0.0260977	0.168246	n.s.	-0.00637311	0.0334243	-0.189991	n.s.	0.0118478	0.0580868	0.203253	0.0349779	0.00263851	0.0217997	0.12061	n.s.	-0.00508532	0.0395129	-0.128249	n.s.	-0.18282	n.s.	-0.616867	n.s.	0.294671	n.s.	0.669435	n.s.
99	43	-0.00292126	0.0238267	-0.122166	n.s.	0.00857978	0.0308135	0.277446	0.0111443	0.00893786	0.0273152	0.326041	0.00285468	-0.00485849	0.0194343	-0.249119	0.010206	0.0103764	0.0265055	0.39011	0.000105863	0.00535935	0.0289062	0.184755	n.s.	-0.747563	n.s.	0.524339	n.s.	-1.06617	n.s.	1.6936	n.s.
100	OP4	-0.00425688	0.0209349	-0.202611	n.s.	0.00271506	0.0235005	0.115119	n.s.	9.19628e-05	0.0242694	0.00377569	n.s.	-0.00450351	0.021929	-0.204649	0.0342794	0.00746553	0.0241559	0.307974	0.00218025	0.000279885	0.0220594	0.0126433	n.s.	-0.0963977	n.s.	1.67048	n.s.	0.0679487	n.s.	1.74914	n.s.
101	OP1	-0.00793225	0.0264919	-0.298351	0.00596928	-0.00180078	0.0294898	-0.0608458	n.s.	-1.18795e-05	0.0210229	-0.000563054	n.s.	-0.00710985	0.0219148	-0.323296	0.00086285	0.00143149	0.025956	0.0549576	n.s.	0.0017334	0.0232305	0.0743562	n.s.	0.283797	n.s.	0.975843	n.s.	0.659902	n.s.	1.1018	n.s.
102	OP2-3	-0.00454165	0.0263598	-0.171678	n.s.	0.00173252	0.025394	0.0679817	n.s.	0.00359805	0.0201718	0.177732	n.s.	-0.00471385	0.0240788	-0.195082	0.0430791	0.0050235	0.0235619	0.212458	0.0412306	0.00461236	0.0219569	0.209328	0.0361077	-0.0571954	n.s.	1.12647	n.s.	0.403031	n.s.	1.30335	n.s.
103	52	-0.00882653	0.0313063	-0.280933	0.0107477	0.00387617	0.0319565	0.120861	n.s.	0.00885402	0.0269534	0.327318	0.00296955	-0.00684053	0.0278772	-0.244521	0.0114937	0.00927659	0.0288057	0.320912	0.00152521	0.00575546	0.0284958	0.201268	0.0446851	0.561883	n.s.	1.4886	n.s.	-0.936045	n.s.	1.91714	n.s.
104	RI	0.00399149	0.0247638	0.160606	n.s.	0.0128865	0.0267869	0.479352	4.73003e-06	-0.000551976	0.0214207	-0.0256762	n.s.	-0.00162867	0.0201655	-0.0804823	n.s.	0.00914618	0.023018	0.395958	8.58817e-05	0.00106476	0.0178981	0.0592818	n.s.	-2.0881	n.s.	-1.25623	n.s.	0.687135	n.s.	2.30662	0.0478612
105	PFcm	-0.00348438	0.0225244	-0.15414	n.s.	0.00401598	0.0258605	0.154738	n.s.	-0.00419888	0.0261864	-0.159772	n.s.	-0.00692938	0.0200172	-0.344959	0.000364745	0.00362281	0.0247919	0.145617	n.s.	-0.00728805	0.0259193	-0.280197	0.00489296	-1.35588	n.s.	-0.130109	n.s.	-0.993808	n.s.	1.69471	n.s.
106	PoI2	-0.00363818	0.0186232	-0.194658	n.s.	0.0083824	0.0208584	0.400434	0.000158121	0.00224282	0.024676	0.0905659	n.s.	-0.00344047	0.0203329	-0.168614	n.s.	0.0123351	0.0235362	0.522255	2.07926e-07	0.00177784	0.0280449	0.0631707	n.s.	0.0849478	n.s.	1.48877	n.s.	-0.147435	n.s.	1.59157	n.s.
107	TA2	-0.00116162	0.0353267	-0.0327647	n.s.	0.00922051	0.0370193	0.248182	0.0259059	0.00301228	0.0253074	0.118602	n.s.	-0.00411405	0.0284534	-0.144082	n.s.	0.010037	0.0345873	0.289177	0.00369435	0.00554995	0.0279683	0.197742	0.0459476	-0.772336	n.s.	0.191092	n.s.	0.797009	n.s.	1.26086	n.s.
108	FOP4	-0.000650771	0.0233088	-0.0278196	n.s.	0.00710263	0.0277866	0.254699	0.0212445	0.0041953	0.0242287	0.172535	n.s.	-0.00398293	0.0220682	-0.17985	n.s.	0.00750126	0.0245545	0.304424	0.00228281	0.00106506	0.021786	0.0487162	n.s.	-1.23078	n.s.	0.127499	n.s.	-1.13931	n.s.	1.56538	n.s.
109	MI	0.0031483	0.0210674	0.148905	n.s.	0.0148309	0.0247989	0.595907	1.37207e-08	0.00628977	0.0237015	0.264425	0.0137542	1.48064e-05	0.0200137	0.000737221	n.s.	0.0128971	0.0245052	0.524456	2.42901e-07	0.00636135	0.0251246	0.252305	0.0118369	-1.27847	n.s.	-0.657473	n.s.	0.0245583	n.s.	1.44505	n.s.
110	Pir	-0.000349854	0.0444351	-0.0078452	n.s.	0.00474108	0.0408626	0.11561	n.s.	9.26338e-05	0.0305492	0.00302144	n.s.	-0.00220391	0.0470835	-0.0466445	n.s.	0.00884304	0.0432982	0.203521	n.s.	0.00405037	0.0316799	0.127405	n.s.	-0.339334	n.s.	0.816386	n.s.	1.06568	n.s.	1.53157	n.s.
111	AVI	-0.00494278	0.0364611	-0.135078	n.s.	0.00369331	0.0304572	0.120829	n.s.	-0.00413167	0.0246703	-0.166876	n.s.	-0.00445495	0.0290056	-0.153051	n.s.	0.00381175	0.0256562	0.14805	n.s.	-0.00754979	0.0277544	-0.271068	0.0066672	0.124251	n.s.	0.0352828	n.s.	-1.09033	n.s.	1.10652	n.s.
112	AAIC	-0.00534138	0.039014	-0.136419	n.s.	0.0035593	0.0298731	0.118721	n.s.	-0.00281303	0.0314099	-0.0892382	n.s.	-0.00238188	0.0388863	-0.0610378	n.s.	0.00899894	0.0299351	0.299562	0.00262763	-0.00787227	0.0280435	-0.279734	0.00485665	0.636818	n.s.	1.52452	n.s.	-1.42496	n.s.	2.00313	n.s.
113	FOP1	-0.00328655	0.0252325	-0.129784	n.s.	0.00662626	0.0284053	0.232441	0.0337362	0.00572975	0.0275144	0.207501	n.s.	-0.00661529	0.0219938	-0.299726	0.0021412	0.00867526	0.0282592	0.305913	0.0022166	6.07766e-05	0.034588	0.00175101	n.s.	-1.17956	n.s.	0.606136	n.s.	-1.51848	n.s.	2.33672	0.0453517
114	FOP3	-0.00449183	0.0213789	-0.209354	n.s.	0.00349465	0.0281133	0.123861	n.s.	-0.00192514	0.0272809	-0.0703149	n.s.	-0.00721589	0.0195151	-0.368464	0.000154432	0.00573312	0.0273826	0.208637	0.0449782	-0.00212865	0.0266316	-0.0796498	n.s.	-1.11595	n.s.	0.676149	n.s.	-0.0632787	n.s.	1.53166	n.s.
115	FOP2	-0.00363104	0.0257394	-0.140564	n.s.	0.00710547	0.029208	0.242401	0.0277157	0.00760943	0.026011	0.2915	0.00788743	-0.000923961	0.0218977	-0.0420467	n.s.	0.00953426	0.033253	0.285715	0.0041358	0.0114298	0.0278362	0.40917	3.41962e-05	0.950267	n.s.	0.649986	n.s.	1.18812	n.s.	1.47369	n.s.
116	PFt	-0.00313609	0.0230362	-0.135651	n.s.	-0.00186982	0.0366745	-0.0508019	n.s.	0.00674849	0.0312559	0.215139	0.0480047	0.00047907	0.0262643	0.0181765	n.s.	-0.000965038	0.042229	-0.0227724	n.s.	0.0122486	0.0392178	0.311229	0.00176496	1.22568	n.s.	0.191594	n.s.	1.2984	n.s.	1.64247	n.s.
117	AIP	0.000139076	0.0304721	0.0045477	n.s.	-0.00697173	0.0429614	-0.161698	n.s.	0.0047668	0.0301502	0.157536	n.s.	-0.00439501	0.0266045	-0.164619	n.s.	-0.00284061	0.0413364	-0.0684787	n.s.	0.00406919	0.0326093	0.124349	n.s.	-1.32946	n.s.	0.821465	n.s.	-0.186101	n.s.	1.53623	n.s.
118	EC	-0.00662882	0.0427565	-0.154482	n.s.	0.00112059	0.0298585	0.0373957	n.s.	0.00230941	0.0248252	0.092694	n.s.	0.00323715	0.0444256	0.0726116	n.s.	0.00406052	0.0325157	0.124441	n.s.	0.00383687	0.0277113	0.137974	n.s.	1.89615	n.s.	0.788989	n.s.	0.486331	n.s.	2.07049	n.s.
119	PreS	-0.000504121	0.0396449	-0.0126704	n.s.	0.0024555	0.0362565	0.0674833	n.s.	0.00432336	0.0217502	0.198062	n.s.	0.00225289	0.0399852	0.0561459	n.s.	-0.00664691	0.0366825	-0.180566	n.s.	0.0082634	0.019168	0.429594	1.80888e-05	0.580319	n.s.	-2.09166	n.s.	1.61191	n.s.	2.53022	0.0335965
120	H	0.00165758	0.0373206	0.0442556	n.s.	0.000450389	0.0277808	0.0161542	n.s.	0.00349317	0.0196798	0.176865	n.s.	-0.000106961	0.0350686	-0.00303935	n.s.	-0.00213093	0.0285507	-0.0743754	n.s.	0.0105738	0.0201246	0.523576	1.92065e-07	-0.408525	n.s.	-0.76792	n.s.	2.98119	0.00312274	3.20705	0.0192347
121	ProS	-0.00658799	0.0313663	-0.209283	n.s.	0.000295952	0.0340925	0.00864978	n.s.	0.00143502	0.0166625	0.0858145	n.s.	-0.00693074	0.0307198	-0.224822	0.0206658	-0.000719796	0.0383226	-0.0187168	n.s.	0.00221383	0.0187514	0.117648	n.s.	-0.0925408	n.s.	-0.234573	n.s.	0.367757	n.s.	0.488217	n.s.
122	PeEc	-0.00817221	0.0354972	-0.229398	0.0408214	-0.000837613	0.0324556	-0.0257156	n.s.	0.00329946	0.0221517	0.148416	n.s.	-0.008457	0.0391619	-0.215193	0.0262837	-0.000100253	0.0398942	-0.00250418	n.s.	0.00609154	0.0304946	0.199058	0.0465549	-0.0638293	n.s.	0.169754	n.s.	0.87658	n.s.	0.881303	n.s.
123	STGa	-0.00462754	0.0412414	-0.111805	n.s.	0.00107809	0.0325128	0.0330403	n.s.	0.00534962	0.0294835	0.180795	n.s.	-0.000621231	0.0537186	-0.011524	n.s.	0.000914777	0.0417754	0.0218208	n.s.	0.00215903	0.0302672	0.0710825	n.s.	0.700199	n.s.	-0.0365191	n.s.	-0.894868	n.s.	1.06645	n.s.
124	PBelt	-0.00207968	0.0244984	-0.0845865	n.s.	0.010358	0.0265868	0.388197	0.000249073	-0.000113242	0.0193314	-0.00583698	n.s.	-0.00265917	0.0229645	-0.11539	n.s.	0.00867434	0.0214052	0.403826	6.31342e-05	0.0010777	0.0188535	0.0569615	n.s.	-0.20462	n.s.	-0.585305	n.s.	0.522818	n.s.	0.802251	n.s.
125	A5	-0.00531034	0.0459895	-0.115055	n.s.	0.00136747	0.041295	0.0329961	n.s.	0.00236612	0.0247625	0.0952107	n.s.	0.0100326	0.0454359	0.220034	0.0236189	0.00398457	0.0356804	0.111283	n.s.	0.00288586	0.0215999	0.133137	n.s.	2.81313	0.00525224	0.568826	n.s.	0.187607	n.s.	2.98588	0.0251731
126	PHA1	0.00549688	0.0429455	0.127539	n.s.	-0.0024644	0.045958	-0.0534309	n.s.	0.00142799	0.0209765	0.0678324	n.s.	0.00849922	0.0400995	0.211211	0.0295574	-0.00465246	0.0371073	-0.124939	n.s.	0.00411908	0.0225098	0.18235	n.s.	0.605868	n.s.	-0.439544	n.s.	1.03627	n.s.	1.28953	n.s.
127	PHA3	0.00749846	0.0344676	0.216772	n.s.	-0.00748749	0.0388349	-0.192114	n.s.	0.0009638	0.0227047	0.0422975	n.s.	0.000799076	0.0338847	0.0234996	n.s.	-0.0091251	0.0359346	-0.253047	0.0123192	0.00492548	0.0244264	0.200939	0.0445131	-1.64298	n.s.	-0.367002	n.s.	1.40748	n.s.	2.5755	0.0305443
128	STSda	-0.007683	0.0458643	-0.166916	n.s.	-0.00181697	0.0290358	-0.0623531	n.s.	0.001688	0.0204926	0.0820765	n.s.	-0.00461545	0.0536643	-0.0857046	n.s.	-0.0119039	0.0362632	-0.327113	0.00127409	-0.00221903	0.0277526	-0.0796775	n.s.	0.514617	n.s.	-2.57059	0.0106677	-1.34024	n.s.	3.06266	0.0240649
129	STSdp	-0.00201491	0.0462638	-0.0433968	n.s.	0.00113202	0.0375898	0.0300072	n.s.	-0.00475554	0.0264917	-0.178868	n.s.	0.0202567	0.0508601	0.396888	4.50508e-05	0.00460707	0.0373253	0.122998	n.s.	-0.0117295	0.0278939	-0.419033	2.85554e-05	3.83752	0.000153542	0.777563	n.s.	-2.14814	n.s.	4.29721	0.00107393
130	STSvp	0.00145914	0.04373	0.0332476	n.s.	0.000622247	0.0307955	0.0201335	n.s.	-7.28268e-05	0.0247672	-0.00292993	n.s.	0.0144769	0.0473674	0.304559	0.00179192	0.0012748	0.0284836	0.0445987	n.s.	-0.00445487	0.0241423	-0.183879	n.s.	2.39237	n.s.	0.184455	n.s.	-1.50188	n.s.	2.78891	0.0338997
131	TGd	0.00487868	0.042557	0.114229	n.s.	0.000772832	0.0308363	0.0249728	n.s.	-8.27423e-06	0.0235744	-0.000349728	n.s.	0.011291	0.0458215	0.245549	0.0114363	4.94068e-05	0.0285895	0.00172209	n.s.	0.000185438	0.0251501	0.00734743	n.s.	1.21487	n.s.	-0.203991	n.s.	0.0665829	n.s.	1.31367	n.s.
132	TE1a	0.00610882	0.0338805	0.17966	n.s.	-0.000583125	0.0212733	-0.027313	n.s.	0.000552134	0.0169079	0.0325386	n.s.	0.0152471	0.0319474	0.475583	1.27758e-06	-0.000878571	0.0173039	-0.0505951	n.s.	0.00265865	0.0171366	0.154601	n.s.	2.32664	n.s.	-0.127838	n.s.	1.03706	n.s.	2.61033	0.0329912
133	TE1p	0.0107574	0.0475987	0.225193	0.0456441	-0.00235269	0.0296623	-0.0790322	n.s.	-0.00411621	0.036797	-0.111462	n.s.	0.0102944	0.046809	0.219152	0.0239931	-0.00317367	0.0242852	-0.130226	n.s.	-0.00696639	0.0360269	-0.192689	n.s.	-0.0822147	n.s.	-0.254095	n.s.	-0.656071	n.s.	0.734087	n.s.
134	TE2a	-0.00353192	0.0467397	-0.0752953	n.s.	0.00081617	0.0209732	0.0387757	n.s.	0.00411185	0.0264067	0.155155	n.s.	-0.00429365	0.044826	-0.0954493	n.s.	-0.000321831	0.0275242	-0.0116517	n.s.	0.0081492	0.0307886	0.263756	0.00822766	-0.139444	n.s.	-0.38924	n.s.	1.17881	n.s.	1.28214	n.s.
135	TF	0.0052028	0.0418685	0.123821	n.s.	-0.00196932	0.0319737	-0.0613715	n.s.	-0.00292908	0.0254801	-0.114544	n.s.	-0.00185557	0.0481173	-0.0384284	n.s.	-0.00427641	0.0418517	-0.101822	n.s.	-0.00200725	0.0333194	-0.0600317	n.s.	-1.31068	n.s.	-0.518478	n.s.	0.260122	n.s.	1.5257	n.s.
136	TE2p	0.00109291	0.0438333	0.0248441	n.s.	-0.0114355	0.0533288	-0.213667	n.s.	0.00248534	0.0375533	0.0659449	n.s.	-0.00159438	0.04165	-0.0381464	n.s.	-0.017863	0.0530066	-0.335816	0.000956107	0.00658475	0.0405114	0.161971	n.s.	-0.526912	n.s.	-1.01322	n.s.	0.879243	n.s.	1.55598	n.s.
137	PHT	-0.0125257	0.0457076	-0.273059	0.0138666	-0.0116925	0.0393985	-0.295714	0.00664862	-0.00651554	0.0439763	-0.14763	n.s.	-0.00882025	0.053208	-0.165189	n.s.	-0.0132889	0.0452725	-0.292503	0.00341798	-0.0021157	0.0464788	-0.0453603	n.s.	0.625619	n.s.	-0.315034	n.s.	0.814776	n.s.	1.24719	n.s.
138	PH	0.00377232	0.0339068	0.110857	n.s.	-0.0125521	0.0564178	-0.221688	0.044711	0.0108803	0.041716	0.259886	0.0157335	0.0075742	0.0272694	0.276781	0.00453224	-0.0188452	0.0507123	-0.37031	0.000260649	0.0170105	0.0366638	0.462335	4.5027e-06	1.03681	n.s.	-0.983824	n.s.	1.30917	n.s.	1.42369	n.s.
139	TPOJ1	-0.0110772	0.0571105	-0.193267	n.s.	0.00973818	0.0469735	0.20657	n.s.	0.00239581	0.0310645	0.0768479	n.s.	0.00749112	0.0534332	0.139705	n.s.	0.00716935	0.0478401	0.149336	n.s.	0.00115691	0.0347117	0.0332125	n.s.	2.81501	0.00522242	-0.454081	n.s.	-0.315047	n.s.	3.1968	0.0174181
140	TPOJ2	0.0070429	0.0711517	0.0986302	n.s.	-0.00238937	0.0413757	-0.0575415	n.s.	-0.00683356	0.0374319	-0.181907	n.s.	0.0107546	0.067749	0.158186	n.s.	-0.0100918	0.0493311	-0.203857	n.s.	-0.00709726	0.0454433	-0.155631	n.s.	0.447899	n.s.	-1.41663	n.s.	-0.053034	n.s.	1.49972	n.s.
141	TPOJ3	0.0102121	0.0685008	0.148546	n.s.	-0.00179284	0.0468165	-0.038158	n.s.	0.00603286	0.0406971	0.147708	n.s.	0.00781854	0.0738389	0.105516	n.s.	-0.00471104	0.0524223	-0.0895523	n.s.	-0.00121943	0.0414265	-0.0293329	n.s.	-0.281556	n.s.	-0.491826	n.s.	-1.48006	n.s.	1.99258	n.s.
142	DVT	0.00272652	0.0374677	0.0725096	n.s.	-0.0105903	0.0387401	-0.272389	0.0129346	0.00638383	0.0284104	0.223897	0.0385841	-0.00123417	0.0441455	-0.027859	n.s.	-0.00599671	0.0359469	-0.166237	n.s.	0.00268788	0.0262098	0.102193	n.s.	-0.810059	n.s.	1.03063	n.s.	-1.1338	n.s.	1.32603	n.s.
143	PGp	-0.00167653	0.0535638	-0.0311878	n.s.	-0.00344955	0.0493922	-0.0695902	n.s.	0.00219884	0.0334739	0.0654532	n.s.	-0.01352	0.0608005	-0.221588	0.0227329	0.00216623	0.0526229	0.041021	n.s.	0.00099254	0.0330693	0.0299088	n.s.	-1.73125	n.s.	0.921958	n.s.	-0.303878	n.s.	1.84368	n.s.
144	IP2	0.000273266	0.0349222	0.00779699	n.s.	0.00162283	0.0345699	0.0467755	n.s.	-7.72791e-06	0.0305979	-0.00025166	n.s.	0.00125313	0.0404263	0.0308893	n.s.	0.00120537	0.0290093	0.0414057	n.s.	0.00249089	0.0271956	0.0912708	n.s.	0.217235	n.s.	-0.109742	n.s.	0.723883	n.s.	0.808573	n.s.
145	IP1	-0.0215664	0.0439434	-0.489021	4.11273e-06	0.00796829	0.0392171	0.202457	n.s.	0.00546682	0.0327222	0.16647	n.s.	-0.0256462	0.0427731	-0.597488	1.94541e-09	0.00534952	0.0375946	0.141797	n.s.	0.00912009	0.0343016	0.264948	0.00804731	-0.78866	n.s.	-0.571478	n.s.	0.913173	n.s.	1.46419	n.s.
146	IP0	-0.0149444	0.0431232	-0.345312	0.00110819	0.00692056	0.049626	0.138955	n.s.	-0.00523967	0.0374262	-0.139499	n.s.	-0.0174689	0.0454893	-0.382677	8.01469e-05	0.00650145	0.0445315	0.145485	n.s.	-0.00546407	0.0341727	-0.159336	n.s.	-0.477225	n.s.	-0.0745433	n.s.	-0.0525063	n.s.	0.881702	n.s.
147	PFop	-0.00403455	0.0211763	-0.18984	n.s.	-0.00596152	0.036486	-0.162807	n.s.	-0.00447166	0.0275482	-0.161741	n.s.	-0.00789301	0.0201563	-0.390218	6.01654e-05	-0.00678297	0.0401251	-0.168454	n.s.	-0.00503947	0.0324435	-0.154787	n.s.	-1.5647	n.s.	-0.179436	n.s.	-0.15799	n.s.	1.59004	n.s.
148	PF	0.00335472	0.0274671	0.121699	n.s.	0.0144416	0.0373325	0.385453	0.000249375	0.0105321	0.0331955	0.316141	0.00401408	0.00222557	0.0293585	0.0755412	n.s.	0.0145993	0.0309805	0.46959	3.59091e-06	0.00563187	0.033224	0.168918	n.s.	-0.332769	n.s.	0.0385603	n.s.	-1.23666	n.s.	1.49941	n.s.
149	PFm	0.012177	0.0471256	0.25747	0.0207884	0.0080251	0.0264639	0.302163	0.0057819	-0.00809689	0.0389323	-0.207229	n.s.	0.0238027	0.0549627	0.431552	1.04678e-05	0.0125981	0.0219905	0.570882	2.10061e-08	-0.0176403	0.0394156	-0.445979	9.56188e-06	1.90171	n.s.	1.5768	n.s.	-2.04159	n.s.	2.67044	0.0327951
150	PGi	0.00384551	0.0485264	0.0789621	n.s.	0.00179383	0.0269004	0.0664455	n.s.	0.000865994	0.0255782	0.0337355	n.s.	0.00419069	0.0542643	0.0769569	n.s.	-0.00163301	0.021022	-0.0774087	n.s.	0.00122228	0.0301152	0.0404445	n.s.	0.0561683	n.s.	-1.19124	n.s.	0.106785	n.s.	1.24104	n.s.
151	PGs	0.0022016	0.0421821	0.0520061	n.s.	0.00206519	0.0224768	0.0915523	n.s.	-0.00677035	0.0308655	-0.218565	0.0439163	0.00348686	0.0398913	0.0871029	n.s.	0.00178896	0.0158744	0.1123	n.s.	-0.000720382	0.0264971	-0.0270919	n.s.	0.262467	n.s.	-0.119194	n.s.	1.76419	n.s.	1.9419	n.s.
152	V6A	-0.00152853	0.0281152	-0.0541723	n.s.	-0.00881751	0.0392005	-0.224129	0.042317	-0.000262521	0.0335412	-0.00779881	n.s.	-0.0054489	0.0297567	-0.182474	n.s.	-0.00778577	0.0389088	-0.199402	n.s.	-0.00295662	0.0360703	-0.0816811	n.s.	-1.13471	n.s.	0.221417	n.s.	-0.648049	n.s.	1.32514	n.s.
153	VMV1	-0.000670504	0.023457	-0.0284821	n.s.	-0.00635251	0.0357373	-0.17712	n.s.	0.00222748	0.0172553	0.128628	n.s.	-0.00376601	0.0212567	-0.176547	n.s.	-0.00505208	0.0274676	-0.183285	n.s.	0.000665771	0.0162995	0.0407029	n.s.	-1.15963	n.s.	0.342431	n.s.	-0.780064	n.s.	1.37141	n.s.
154	VMV3	0.000615064	0.0251032	0.0244138	n.s.	-0.0101706	0.0353612	-0.286592	0.00859177	-0.000672826	0.0206165	-0.0325186	n.s.	-0.0027542	0.0228341	-0.120195	n.s.	-0.00469647	0.0249775	-0.18737	n.s.	-0.00209277	0.0195195	-0.106839	n.s.	-1.17739	n.s.	1.50136	n.s.	-0.592967	n.s.	1.69951	n.s.
155	PHA2	0.0173713	0.0407363	0.424908	5.41824e-05	-0.0128996	0.0393935	-0.326283	0.0025893	0.00291264	0.0228331	0.127106	n.s.	0.012875	0.0389066	0.329761	0.000707214	-0.0155647	0.0362855	-0.427449	2.02904e-05	0.00537166	0.0244265	0.219141	0.03074	-0.946308	n.s.	-0.590067	n.s.	0.871364	n.s.	1.59516	n.s.
156	V4t	-0.00135745	0.0338836	-0.0399188	n.s.	0.00720059	0.0599293	0.119721	n.s.	-0.00242094	0.0285071	-0.0846202	n.s.	-0.00680172	0.0323568	-0.209473	0.0304798	0.00177564	0.0648354	0.027291	n.s.	0.0047809	0.027255	0.174799	n.s.	-1.37764	n.s.	-0.727974	n.s.	2.16485	n.s.	2.89084	0.0310652
157	FST	-0.00403323	0.0318376	-0.126228	n.s.	-0.00907822	0.0661154	-0.136817	n.s.	-0.00195185	0.0351138	-0.0553876	n.s.	0.00303144	0.0301842	0.100079	n.s.	-0.0182949	0.0588084	-0.310005	0.00207519	0.0109876	0.0339169	0.322821	0.00118621	1.90917	n.s.	-1.23534	n.s.	3.14207	0.00185684	3.47584	0.01327
158	V3CD	7.52204e-07	0.0223501	3.35351e-05	n.s.	-0.00322435	0.0315325	-0.101889	n.s.	-0.00588263	0.0246459	-0.237832	0.0272528	-0.00183247	0.0206355	-0.0884909	n.s.	-0.00608047	0.0272036	-0.222734	0.0323497	-0.00650055	0.0208559	-0.310597	0.00169665	-0.714595	n.s.	-0.813509	n.s.	-0.227045	n.s.	1.74682	n.s.
159	LO3	0.00134333	0.0382209	0.0350206	n.s.	-0.0154683	0.0584335	-0.263769	0.015789	0.00583172	0.0316823	0.18341	n.s.	0.0039867	0.0418462	0.0949366	n.s.	-0.0131969	0.0620434	-0.21196	0.0411308	0.00676075	0.0361598	0.186314	n.s.	0.552561	n.s.	0.315772	n.s.	0.228885	n.s.	1.03133	n.s.
160	VMV2	0.00311115	0.0269816	0.114894	n.s.	-0.0128585	0.0393702	-0.325436	0.00230304	0.00168772	0.0197645	0.085086	n.s.	-0.00200183	0.0260367	-0.0766157	n.s.	-0.00522262	0.0320733	-0.162263	n.s.	0.000463472	0.0203729	0.0226697	n.s.	-1.61655	n.s.	1.78417	n.s.	-0.511127	n.s.	1.93278	n.s.
161	31pd	0.0140454	0.0330887	0.422959	4.99766e-05	0.000761834	0.01671	0.0454284	n.s.	-0.00844796	0.0231741	-0.363239	0.000725061	0.0177398	0.0318078	0.555766	1.79619e-08	-0.000327286	0.0146055	-0.0223299	n.s.	-0.0055819	0.0220465	-0.252301	0.011587	0.954237	n.s.	-0.58207	n.s.	1.06233	n.s.	1.86196	n.s.
162	31a	0.00611592	0.0485921	0.125412	n.s.	0.000245292	0.0248105	0.00985125	n.s.	-0.00850001	0.0312478	-0.271046	0.0124833	0.00978622	0.0517915	0.188292	n.s.	-0.000873201	0.0231891	-0.0375238	n.s.	-0.00711246	0.0318208	-0.222733	0.0282337	0.61235	n.s.	-0.39051	n.s.	0.368727	n.s.	1.14236	n.s.
163	VVC	0.000368209	0.0303518	0.012088	n.s.	-0.00658548	0.0447686	-0.146574	n.s.	-0.00098897	0.0234282	-0.0420618	n.s.	-0.00304475	0.0284398	-0.106684	n.s.	-0.00618048	0.0324822	-0.189606	n.s.	-0.00350423	0.0209974	-0.166304	n.s.	-0.972892	n.s.	0.0869309	n.s.	-0.94816	n.s.	1.4906	n.s.
164	25	0.00409158	0.0382209	0.106668	n.s.	0.00520862	0.0274425	0.189122	n.s.	0.000657116	0.0226018	0.0289696	n.s.	0.00167764	0.0465541	0.03591	n.s.	-0.000996792	0.0318075	-0.0312285	n.s.	0.00640339	0.0257193	0.2481	0.0129729	-0.474516	n.s.	-1.74944	n.s.	1.98783	n.s.	2.62372	0.033022
165	s32	0.000929522	0.0385373	0.0240338	n.s.	0.00255391	0.0211738	0.120185	n.s.	0.00443082	0.0185312	0.238245	0.0276094	0.00567995	0.0373362	0.151597	n.s.	0.00244493	0.0210831	0.11556	n.s.	0.00573323	0.0167118	0.341863	0.000543635	1.04952	n.s.	-0.0432299	n.s.	0.618959	n.s.	1.33519	n.s.
166	pOFC	-0.0065576	0.0446978	-0.146185	n.s.	-0.00139482	0.0361229	-0.0384751	n.s.	0.00288005	0.0291907	0.0983101	n.s.	-0.0131742	0.0379267	-0.346142	0.000369067	0.000467312	0.0311289	0.0149596	n.s.	0.00310626	0.0297941	0.103892	n.s.	-1.33898	n.s.	0.463214	n.s.	0.0642743	n.s.	1.51876	n.s.
167	PoI1	-0.0056027	0.023659	-0.235963	0.0347064	0.00614236	0.03103	0.197241	n.s.	0.00256457	0.0261898	0.097572	n.s.	-0.0067401	0.0245066	-0.274068	0.00483888	0.0131096	0.0279524	0.467354	3.39537e-06	0.000328013	0.0283977	0.0115102	n.s.	-0.395692	n.s.	1.97841	n.s.	-0.68592	n.s.	2.38909	0.045128
168	Ig	-0.0036035	0.0251232	-0.14292	n.s.	0.004831	0.0233139	0.206474	n.s.	0.00509554	0.0207751	0.244394	0.0235496	-0.00423465	0.0207371	-0.203491	0.0351342	0.00659598	0.0210762	0.311862	0.00207512	0.00675289	0.0196436	0.342566	0.000549152	-0.229869	n.s.	0.665984	n.s.	0.687257	n.s.	1.01863	n.s.
169	FOP5	-0.00213057	0.0329311	-0.0644662	n.s.	-0.000106751	0.0359493	-0.00295886	n.s.	-0.00727341	0.0281382	-0.257564	0.0165732	-0.00771018	0.0293352	-0.26191	0.00702987	0.00380096	0.0274037	0.138216	n.s.	-0.00757242	0.030385	-0.248343	0.013126	-1.50045	n.s.	1.02607	n.s.	-0.0855435	n.s.	2.05778	n.s.
170	p10p	0.000442005	0.044142	0.00997744	n.s.	-0.000906068	0.0223857	-0.0403305	n.s.	-0.00197141	0.0375932	-0.052253	n.s.	-0.000135925	0.0513561	-0.00263745	n.s.	0.00185637	0.0213461	0.0866608	n.s.	-0.00454693	0.0340788	-0.132956	n.s.	-0.101071	n.s.	1.05879	n.s.	-0.601932	n.s.	1.35938	n.s.
171	p47r	-0.00744381	0.0452489	-0.16392	n.s.	0.00379702	0.0324454	0.116609	n.s.	0.00743812	0.0336833	0.220035	0.0428226	-0.00828169	0.0413757	-0.199457	0.0384942	0.00957053	0.0295574	0.32266	0.0014791	0.00527229	0.0359248	0.146245	n.s.	-0.162047	n.s.	1.55991	n.s.	-0.521101	n.s.	1.82381	n.s.
172	TGv	0.00867759	0.0401267	0.215481	n.s.	-0.00230973	0.0352247	-0.0653365	n.s.	-0.00453102	0.0312281	-0.144575	n.s.	0.0156458	0.0511332	0.304911	0.00181307	-0.000366317	0.0395768	-0.00922343	n.s.	-0.007624	0.0297134	-0.255686	0.0109114	1.26908	n.s.	0.434492	n.s.	-0.850695	n.s.	1.47687	n.s.
173	MBelt	-0.00848305	0.0293073	-0.288416	0.00843202	0.00112427	0.02619	0.0427739	n.s.	0.00566095	0.0221174	0.255034	0.0170507	-0.00681723	0.0249	-0.272825	0.00497938	0.00460318	0.0236075	0.194305	n.s.	0.00217523	0.0218831	0.0990539	n.s.	0.513855	n.s.	1.17009	n.s.	-1.32795	n.s.	1.80358	n.s.
174	LBelt	-0.00352151	0.0280801	-0.124961	n.s.	0.00857735	0.0295928	0.288809	0.00830039	-0.000126088	0.0253885	-0.00494857	n.s.	-0.00446443	0.0261051	-0.170418	n.s.	0.00667967	0.0219964	0.302607	0.00238593	0.00173297	0.0198048	0.0871963	n.s.	-0.291609	n.s.	-0.610943	n.s.	0.685204	n.s.	0.93525	n.s.
175	A4	-0.00543267	0.02589	-0.209086	n.s.	0.00273263	0.0296141	0.0919445	n.s.	0.00197284	0.0219763	0.0894499	n.s.	-0.00308151	0.0241164	-0.127329	n.s.	0.00407855	0.0254451	0.159727	n.s.	0.00482637	0.0221129	0.217496	0.0319127	0.787908	n.s.	0.408905	n.s.	1.08483	n.s.	1.34377	n.s.
176	STSva	0.00208432	0.0423912	0.0489929	n.s.	-0.00384706	0.0288613	-0.132818	n.s.	-7.14442e-05	0.0217788	-0.00326871	n.s.	0.01268	0.0412278	0.306481	0.00174287	-0.00659224	0.0238445	-0.275499	0.00605676	-0.000865725	0.0204381	-0.0422099	n.s.	2.12409	n.s.	-0.869996	n.s.	-0.315314	n.s.	2.46482	0.0390173
177	TE1m	0.0141723	0.0449357	0.314262	0.00347924	0.00211782	0.023875	0.088387	n.s.	-0.00798861	0.028534	-0.278967	0.0105026	0.0112004	0.0374847	0.297754	0.00226747	-0.000361349	0.0267744	-0.0134488	n.s.	-0.00238787	0.0289139	-0.0822963	n.s.	-0.602515	n.s.	-0.81863	n.s.	1.63403	n.s.	1.8722	n.s.
178	PI	0.0088621	0.0354749	0.248919	0.0252284	0.0212635	0.0391857	0.540692	2.0211e-07	0.00253294	0.0275808	0.0915085	n.s.	0.00096891	0.0357372	0.0270171	n.s.	0.0174237	0.038017	0.456708	5.28495e-06	0.00633818	0.0304503	0.207419	0.037834	-1.85784	n.s.	-0.833728	n.s.	1.09721	n.s.	2.14726	n.s.
179	a32pr	-0.000217566	0.0414789	-0.00522646	n.s.	0.0049083	0.0249135	0.196309	n.s.	-0.00647667	0.0250754	-0.257363	0.0161574	-0.00207336	0.0471382	-0.0438306	n.s.	0.00768906	0.0246439	0.310914	0.00207537	-0.0106569	0.0309731	-0.342865	0.000566263	-0.350077	n.s.	0.940595	n.s.	-1.24193	n.s.	1.99968	n.s.
180	p24	-0.00366594	0.0392035	-0.0931761	n.s.	0.00296346	0.0236004	0.125119	n.s.	0.00571757	0.0195513	0.291393	0.00748142	-0.00752305	0.0358864	-0.208901	0.0306605	0.00470083	0.0240127	0.195079	n.s.	0.00418256	0.0203371	0.204941	0.0403605	-0.860576	n.s.	0.611559	n.s.	-0.64479	n.s.	1.61731	n.s.

## Sheet: Table S3
Table S3. Network-wise comparisons between ASD and controls.
Intra-hemisphere
		ASD vs Controls
		G1		G2		G3		Multivariate
ID	Networks	t	P	t	P	t	P	Hotelling's T	P FDR
1	Vis1	-0.49293	n.s.	0.700995	n.s.	-1.22174	n.s.	1.27421	n.s.
2	Vis2	0.057424	n.s.	0.511271	n.s.	-0.332854	n.s.	0.727561	n.s.
3	SMN	-0.363526	n.s.	-0.0162928	n.s.	2.33509	n.s.	2.50099	0.0388627
4	CON	-0.77498	n.s.	-0.566851	n.s.	-0.964294	n.s.	1.19817	n.s.
5	DAN	-0.554385	n.s.	-0.802686	n.s.	0.942143	n.s.	1.5337	n.s.
6	Lan.	3.68179	0.000277675	1.80044	n.s.	-0.689677	n.s.	3.73519	0.00136274
7	FPN	-0.711255	n.s.	-1.21138	n.s.	0.549204	n.s.	1.46946	n.s.
8	Aud.	-0.989466	n.s.	0.166254	n.s.	-0.234384	n.s.	1.40295	n.s.
9	DMN	0.11711	n.s.	-0.0477216	n.s.	-0.589438	n.s.	0.591278	n.s.
10	PMN	1.42673	n.s.	-0.120814	n.s.	-1.67392	n.s.	1.91941	n.s.
11	VMN	-1.57574	n.s.	0.501797	n.s.	2.03625	n.s.	2.33879	0.0400947
12	OAN	-0.617464	n.s.	-0.170432	n.s.	-0.806504	n.s.	1.07758	n.s.
Inter-hemisphere
		ASD vs Controls
		G1		G2		G3		Multivariate
ID	Parcels	t	P	t	P	t	P	Hotelling's T	P FDR
1	Vis1	-1.06306	n.s.	0.608825	n.s.	-0.338505	n.s.	1.09872	n.s.
2	Vis2	-1.09189	n.s.	-0.114069	n.s.	0.793612	n.s.	1.64586	n.s.
3	SMN	-0.790795	n.s.	0.593586	n.s.	3.34713	0.000927881	3.44271	0.00199077
4	CON	-2.70534	0.00724042	1.20819	n.s.	-1.24179	n.s.	3.09405	0.00434675
5	DAN	-1.15033	n.s.	-1.16706	n.s.	0.964625	n.s.	2.13951	0.0399071
6	Lan.	3.97299	9.02687e-05	0.682074	n.s.	-2.2485	n.s.	4.48345	6.42539e-05
7	FPN	-0.327697	n.s.	-0.592335	n.s.	-0.402946	n.s.	0.730836	n.s.
8	Aud.	-0.113466	n.s.	0.463832	n.s.	-0.191654	n.s.	0.590805	n.s.
9	DMN	1.57472	n.s.	-1.18131	n.s.	-0.0868095	n.s.	2.18804	0.0442352
10	PMN	1.06127	n.s.	0.0101075	n.s.	-1.00031	n.s.	1.26627	n.s.
11	VMN	-0.997984	n.s.	-0.218259	n.s.	0.722596	n.s.	1.17415	n.s.
12	OAN	-0.554947	n.s.	1.32342	n.s.	-0.106226	n.s.	1.78983	n.s.

## Sheet: Table S4
Table S4. Network-wise comparison between age groups in ASD and TDC separately.
Intra-hemisphere									Inter-hemisphere
ASD: Children vs Adolescents		G1		G2		G3			ASD: Children vs Adolescents		G1		G2		G3
ID	Networks	t	P	t	P	t	P		ID	Networks	t	P	t	P	t	P
1	Vis1	0.675898	n.s.	-1.48766	n.s.	0.552898	n.s.		1	Vis1	-0.364883	n.s.	-1.00424	n.s.	0.95086	n.s.
2	Vis2	0.432274	n.s.	-0.259984	n.s.	-0.923864	n.s.		2	Vis2	-0.502602	n.s.	-0.624349	n.s.	-0.0542792	n.s.
3	SMN	-0.411166	n.s.	-0.26652	n.s.	-0.735643	n.s.		3	SMN	0.868143	n.s.	1.29177	n.s.	-1.32496	n.s.
4	CON	1.69242	n.s.	1.24572	n.s.	-1.25877	n.s.		4	CON	1.15462	n.s.	1.93781	n.s.	0.297577	n.s.
5	DAN	0.781302	n.s.	-0.2669	n.s.	0.378336	n.s.		5	DAN	0.107741	n.s.	-0.229204	n.s.	-0.0678653	n.s.
6	Lan.	-1.28814	n.s.	-1.04132	n.s.	1.7643	n.s.		6	Lan.	-0.785825	n.s.	-0.874845	n.s.	0.661732	n.s.
7	FPN	0.974766	n.s.	-0.852153	n.s.	1.91166	n.s.		7	FPN	-0.128366	n.s.	-1.0798	n.s.	0.46019	n.s.
8	Aud.	0.656191	n.s.	1.33917	n.s.	0.958317	n.s.		8	Aud.	0.612563	n.s.	1.35189	n.s.	0.00759242	n.s.
9	DMN	-1.57574	n.s.	0.784394	n.s.	-0.487553	n.s.		9	DMN	-0.468065	n.s.	-1.31122	n.s.	-0.576401	n.s.
10	PMN	-0.2526	n.s.	-0.0117192	n.s.	0.0557643	n.s.		10	PMN	0.102724	n.s.	0.312486	n.s.	0.425155	n.s.
11	VMN	-0.896017	n.s.	0.0979566	n.s.	0.168588	n.s.		11	VMN	0.545645	n.s.	-0.484191	n.s.	-0.353203	n.s.
12	OAN	0.0662687	n.s.	0.0615849	n.s.	-2.06614	n.s.		12	OAN	0.747829	n.s.	-0.418558	n.s.	-0.812299	n.s.
ASD: Children vs Adults		G1		G2		G3			ASD: Children vs Adults		G1		G2		G3
ID	Networks	t	P	t	P	t	P		ID	Networks	t	P	t	P	t	P
1	Vis1	-0.489631	n.s.	-1.09811	n.s.	1.48935	n.s.		1	Vis1	-1.01121	n.s.	-0.0489459	n.s.	2.08263	n.s.
2	Vis2	-0.326863	n.s.	0.507802	n.s.	-0.483374	n.s.		2	Vis2	-0.534009	n.s.	0.397824	n.s.	-0.46109	n.s.
3	SMN	0.215117	n.s.	0.400066	n.s.	1.08118	n.s.		3	SMN	0.646022	n.s.	-0.231253	n.s.	-0.52676	n.s.
4	CON	1.38272	n.s.	1.59459	n.s.	-1.3514	n.s.		4	CON	1.08099	n.s.	1.47845	n.s.	-0.532699	n.s.
5	DAN	-0.536999	n.s.	-1.02826	n.s.	0.10945	n.s.		5	DAN	-0.132577	n.s.	-0.193754	n.s.	0.662103	n.s.
6	Lan.	0.304487	n.s.	-0.821477	n.s.	1.7659	n.s.		6	Lan.	-0.133017	n.s.	-1.10738	n.s.	0.691999	n.s.
7	FPN	-0.34578	n.s.	-1.2329	n.s.	0.563343	n.s.		7	FPN	-0.727987	n.s.	-1.22347	n.s.	-0.761994	n.s.
8	Aud.	0.889881	n.s.	1.14078	n.s.	1.2859	n.s.		8	Aud.	0.224814	n.s.	0.880314	n.s.	0.9494	n.s.
9	DMN	-0.251344	n.s.	0.0691828	n.s.	-0.515341	n.s.		9	DMN	0.729523	n.s.	-0.340676	n.s.	0.107122	n.s.
10	PMN	-1.28364	n.s.	-0.868146	n.s.	-1.16354	n.s.		10	PMN	-1.13324	n.s.	0.372173	n.s.	-0.717193	n.s.
11	VMN	0.459871	n.s.	0.390912	n.s.	-1.29517	n.s.		11	VMN	0.894997	n.s.	0.635447	n.s.	-0.243185	n.s.
12	OAN	-1.09692	n.s.	-0.355437	n.s.	-0.0843638	n.s.		12	OAN	-0.628835	n.s.	-0.315956	n.s.	0.756009	n.s.
ASD: Adolescents vs Adults		G1		G2		G3			ASD: Adolescents vs Adults		G1		G2		G3
ID	Networks	t	P	t	P	t	P		ID	Networks	t	P	t	P	t	P
1	Vis1	-1.16112	n.s.	0.295823	n.s.	1.04435	n.s.		1	Vis1	-0.724996	n.s.	1.11369	n.s.	1.22409	n.s.
2	Vis2	-0.747104	n.s.	0.792778	n.s.	0.461618	n.s.		2	Vis2	-0.0684007	n.s.	1.04698	n.s.	-0.432233	n.s.
3	SMN	0.636958	n.s.	0.771982	n.s.	1.86187	n.s.		3	SMN	-0.274224	n.s.	-1.66733	n.s.	0.888428	n.s.
4	CON	-0.256568	n.s.	0.303517	n.s.	-0.0538669	n.s.		4	CON	-0.212054	n.s.	-0.545213	n.s.	-0.792248	n.s.
5	DAN	-1.54589	n.s.	-0.702508	n.s.	-0.309851	n.s.		5	DAN	-0.261122	n.s.	0.0391629	n.s.	0.784314	n.s.
6	Lan.	1.87657	n.s.	0.229372	n.s.	-0.0823807	n.s.		6	Lan.	0.8002	n.s.	-0.184105	n.s.	-0.0544455	n.s.
7	FPN	-1.33298	n.s.	-0.167389	n.s.	-1.3423	n.s.		7	FPN	-0.665182	n.s.	-0.0624857	n.s.	-1.21133	n.s.
8	Aud.	0.302885	n.s.	-0.221531	n.s.	0.285833	n.s.		8	Aud.	-0.42767	n.s.	-0.601771	n.s.	1.00601	n.s.
9	DMN	1.36635	n.s.	-0.737402	n.s.	-0.0714728	n.s.		9	DMN	1.18202	n.s.	0.911867	n.s.	0.798645	n.s.
10	PMN	-1.00482	n.s.	-0.850483	n.s.	-1.118	n.s.		10	PMN	-1.21234	n.s.	0.0702163	n.s.	-1.10002	n.s.
11	VMN	1.59994	n.s.	0.314943	n.s.	-1.5767	n.s.		11	VMN	0.306151	n.s.	1.20543	n.s.	0.138864	n.s.
12	OAN	-1.28931	n.s.	-0.440173	n.s.	2.07585	n.s.		12	OAN	-1.6341	n.s.	0.103784	n.s.	1.55583	n.s.
Controls: Children vs Adolescents		G1		G2		G3			Controls: Children vs Adolescents		G1		G2		G3
ID	Networks	t	P	t	P	t	P		ID	Networks	t	P	t	P	t	P
1	Vis1	-0.826707	n.s.	-0.203157	n.s.	0.409969	n.s.		1	Vis1	-1.46559	n.s.	-0.636468	n.s.	-0.695391	n.s.
2	Vis2	-0.106454	n.s.	0.362457	n.s.	0.969561	n.s.		2	Vis2	-1.4545	n.s.	1.17113	n.s.	2.30225	n.s.
3	SMN	0.877319	n.s.	-0.847034	n.s.	0.556115	n.s.		3	SMN	0.590138	n.s.	-1.12469	n.s.	0.992832	n.s.
4	CON	-0.749014	n.s.	0.441361	n.s.	-0.554734	n.s.		4	CON	-1.80689	n.s.	-0.398833	n.s.	-1.52023	n.s.
5	DAN	-0.778571	n.s.	0.805087	n.s.	-0.673251	n.s.		5	DAN	-2.08478	n.s.	1.64638	n.s.	0.452317	n.s.
6	Lan.	1.38798	n.s.	0.323166	n.s.	-2.2222	n.s.		6	Lan.	1.42489	n.s.	0.880289	n.s.	-2.15345	n.s.
7	FPN	1.07721	n.s.	-0.311438	n.s.	-1.02037	n.s.		7	FPN	0.288492	n.s.	-0.56139	n.s.	-2.50329	0.0144504
8	Aud.	-0.241404	n.s.	1.12608	n.s.	0.277853	n.s.		8	Aud.	0.422762	n.s.	0.283051	n.s.	1.70131	n.s.
9	DMN	-0.747034	n.s.	-1.52496	n.s.	0.605541	n.s.		9	DMN	1.7818	n.s.	-2.53878	0.0131686	-0.0177477	n.s.
10	PMN	-0.544643	n.s.	0.195775	n.s.	-0.321572	n.s.		10	PMN	-0.926894	n.s.	-0.549953	n.s.	-0.825345	n.s.
11	VMN	-0.342663	n.s.	-1.09387	n.s.	0.677139	n.s.		11	VMN	-0.0425611	n.s.	-0.0275036	n.s.	1.01074	n.s.
12	OAN	1.55452	n.s.	0.500344	n.s.	0.9702	n.s.		12	OAN	2.20089	n.s.	1.70124	n.s.	0.292353	n.s.
Controls: Children vs Adults		G1		G2		G3			Controls: Children vs Adults		G1		G2		G3
ID	Networks	t	P	t	P	t	P		ID	Networks	t	P	t	P	t	P
1	Vis1	1.96257	n.s.	-1.5684	n.s.	0.660144	n.s.		1	Vis1	1.59437	n.s.	-0.748247	n.s.	-0.273754	n.s.
2	Vis2	0.909269	n.s.	0.471446	n.s.	2.39908	n.s.		2	Vis2	-0.405407	n.s.	1.26139	n.s.	2.25467	n.s.
3	SMN	0.846321	n.s.	-0.643932	n.s.	0.212303	n.s.		3	SMN	1.40844	n.s.	-0.586503	n.s.	0.766944	n.s.
4	CON	-0.563918	n.s.	-0.835446	n.s.	-1.11959	n.s.		4	CON	-1.47723	n.s.	-1.25457	n.s.	-2.15167	n.s.
5	DAN	-0.765945	n.s.	2.14048	n.s.	1.06708	n.s.		5	DAN	-1.99167	n.s.	1.93337	n.s.	2.7263	0.00762731
6	Lan.	0.714734	n.s.	-0.440115	n.s.	-3.85217	0.000212539		6	Lan.	-0.0137848	n.s.	0.00831025	n.s.	-2.443	0.0164133
7	FPN	-0.21387	n.s.	1.22115	n.s.	-0.963362	n.s.		7	FPN	-0.690495	n.s.	0.629043	n.s.	-1.41107	n.s.
8	Aud.	-1.19731	n.s.	-0.250662	n.s.	-0.212757	n.s.		8	Aud.	-1.14535	n.s.	-1.98507	n.s.	1.11998	n.s.
9	DMN	0.12699	n.s.	0.148288	n.s.	0.617834	n.s.		9	DMN	2.17521	n.s.	-0.90283	n.s.	-1.38261	n.s.
10	PMN	0.948801	n.s.	0.714782	n.s.	-1.33437	n.s.		10	PMN	0.496799	n.s.	-0.140564	n.s.	-0.861649	n.s.
11	VMN	-1.23162	n.s.	-0.161047	n.s.	1.23493	n.s.		11	VMN	-0.966048	n.s.	-0.0662746	n.s.	1.20393	n.s.
12	OAN	-1.20271	n.s.	-1.22322	n.s.	0.36941	n.s.		12	OAN	-0.0309237	n.s.	-0.668408	n.s.	-0.550055	n.s.
Controls: Adolescents vs Adults		G1		G2		G3			Controls: Adolescents vs Adults		G1		G2		G3
ID	Networks	t	P	t	P	t	P		ID	Networks	t	P	t	P	t	P
1	Vis1	3.25719	0.00150031	-1.45188	n.s.	0.279781	n.s.		1	Vis1	3.34414	0.00113229	-0.101318	n.s.	0.523651	n.s.
2	Vis2	1.09272	n.s.	0.105645	n.s.	1.64537	n.s.		2	Vis2	1.10567	n.s.	0.231826	n.s.	0.00994968	n.s.
3	SMN	0.0257812	n.s.	0.267807	n.s.	-0.405272	n.s.		3	SMN	0.785434	n.s.	0.778575	n.s.	-0.176834	n.s.
4	CON	0.158469	n.s.	-1.54434	n.s.	-0.699638	n.s.		4	CON	0.220618	n.s.	-0.801628	n.s.	-1.01124	n.s.
5	DAN	0.104107	n.s.	1.48596	n.s.	1.92016	n.s.		5	DAN	0.137362	n.s.	0.106896	n.s.	2.56401	0.0117089
6	Lan.	-0.513048	n.s.	-0.747502	n.s.	-1.62856	n.s.		6	Lan.	-1.57408	n.s.	-1.0336	n.s.	-0.134298	n.s.
7	FPN	-1.4849	n.s.	1.74561	n.s.	0.168252	n.s.		7	FPN	-1.02643	n.s.	1.39903	n.s.	1.4923	n.s.
8	Aud.	-1.15027	n.s.	-1.66442	n.s.	-0.609063	n.s.		8	Aud.	-1.71413	n.s.	-2.45088	0.0158404	-0.729589	n.s.
9	DMN	0.968738	n.s.	2.10379	n.s.	-0.0492911	n.s.		9	DMN	0.36285	n.s.	2.20945	n.s.	-1.60374	n.s.
10	PMN	1.58493	n.s.	0.507881	n.s.	-1.16692	n.s.		10	PMN	1.44247	n.s.	0.548411	n.s.	-0.00608048	n.s.
11	VMN	-1.07911	n.s.	0.887861	n.s.	0.54464	n.s.		11	VMN	-1.0611	n.s.	-0.0441256	n.s.	0.153987	n.s.
12	OAN	-3.08999	0.00254056	-1.78342	n.s.	-0.677252	n.s.		12	OAN	-2.11401	n.s.	-2.57706	0.0113008	-0.934019	n.s.

## Sheet: Table S5
Table S5. Interaction between diagnosis and age.
Parcel-wise											Network-wise
Intra-hemisphere											Intra-hemisphere
		G1		G2		G3		Multivariate					G1		G2		G3		Multivariate
ID	Parcels	t	P	t	P	t	P	Hotelling’s T	P FDR		ID	Networks	t	P	t	P	t	P	Hotelling’s T	P FDR
9	3b	-1.1853	n.s.	-0.0934748	n.s.	2.11267	n.s.	2.59753	0.0423778		1	Vis1	-2.12361	n.s.	0.308192	n.s.	0.58801	n.s.	2.40802	0.0333769
12	55b	0.989239	n.s.	-0.390097	n.s.	2.43101	0.0156869	2.80378	0.034748		2	Vis2	-1.03196	n.s.	0.0969034	n.s.	-2.06662	n.s.	2.35217	0.0232311
22	PIT	-0.750313	n.s.	-0.123444	n.s.	-2.39585	n.s.	2.59875	0.0443426		3	SMN	-0.244009	n.s.	0.726222	n.s.	0.844132	n.s.	1.22821	0.132243
41	24dv	1.41019	n.s.	4.28224	2.54778e-05	1.23725	n.s.	4.35994	0.00164852		4	CON	1.27428	n.s.	1.86156	n.s.	0.0211402	n.s.	1.99341	0.0353924
45	7Am	-0.598305	n.s.	-1.87298	n.s.	-2.46285	0.0143878	3.23891	0.0242098		5	DAN	-0.0282372	n.s.	-2.34565	n.s.	-0.993544	n.s.	2.90548	0.0118818
48	LIPv	-2.47606	0.0138776	0.853336	n.s.	-2.5716	0.0106411	3.1871	0.0205769		6	Lan.	-0.0234424	n.s.	-0.217482	n.s.	3.82956	0.00015857	3.90687	0.00070431
59	a24pr	1.95345	n.s.	0.30871	n.s.	-0.91101	n.s.	2.60003	0.046506		7	FPN	-0.00706063	n.s.	-1.86953	n.s.	0.838044	n.s.	2.10576	0.0309588
61	a24	2.86359	0.00450662	1.14815	n.s.	-0.601319	n.s.	2.88763	0.0342443		8	Aud.	1.59596	n.s.	1.14028	n.s.	1.09219	n.s.	1.81672	0.0468889
73	8C	1.7078	n.s.	-1.84827	n.s.	-0.552065	n.s.	2.67554	0.0418336		9	DMN	-0.235674	n.s.	-0.411422	n.s.	-0.74597	n.s.	0.862215	0.212351
79	IFJa	-0.347179	n.s.	-2.35383	n.s.	1.4419	n.s.	2.92345	0.0337101		10	PMN	-1.81261	n.s.	-1.17168	n.s.	0.309105	n.s.	2.36027	0.028425
95	LIPd	-2.05099	n.s.	0.0642525	n.s.	-1.15112	n.s.	2.93888	0.0356939		11	VMN	1.48279	n.s.	0.208843	n.s.	-1.8886	n.s.	2.20473	0.0282893
99	43	1.9685	n.s.	3.31566	0.00103535	1.74811	n.s.	3.32295	0.0227172		12	OAN	0.3471	n.s.	0.709579	n.s.	0.0308284	n.s.	0.71064	0.23895
106	PoI2	-0.618911	n.s.	1.24049	n.s.	-0.957407	n.s.	2.7367	0.0371489
114	FOP3	0.43888	n.s.	1.65986	n.s.	-2.12076	n.s.	3.23419	0.0204988
115	FOP2	-1.42437	n.s.	1.07398	n.s.	-1.8167	n.s.	3.64957	0.0141074
116	PFt	-0.921847	n.s.	-3.32036	0.00101873	-2.75911	0.00617921	3.64386	0.00960627
129	STSdp	-0.465795	n.s.	-1.04361	n.s.	2.50498	0.0128161	2.85735	0.0344515
133	TE1p	-1.4855	n.s.	0.59802	n.s.	-1.22615	n.s.	2.63893	0.0439212
137	PHT	-0.344071	n.s.	-2.28665	n.s.	-1.33939	n.s.	2.78667	0.0341444
139	TPOJ1	0.645658	n.s.	-0.108819	n.s.	2.64576	0.00861319	2.82943	0.0346267
152	V6A	-2.48369	0.0135901	0.466721	n.s.	-1.30612	n.s.	3.02944	0.0301465
Inter-hemisphere											Inter-hemisphere
		G1		G2		G3		Multivariate					G1		G2		G3		Multivariate
ID	Parcels	t	P	t	P	t	P	Hotelling’s T	P FDR		ID	Networks	t	P	t	P	t	P	Hotelling’s T	P FDR
1	V1	-3.09143	0.00219353	-0.238715	n.s.	1.15823	n.s.	3.46101	0.0140046		1	Vis1	-2.25984	n.s.	0.596307	n.s.	1.54019	n.s.	2.89457	0.02458
12	55b	-0.426273	n.s.	-0.781702	n.s.	3.05536	0.00246543	3.28597	0.0171942		2	Vis2	-0.269909	n.s.	-0.519509	n.s.	-1.95308	n.s.	2.14989	0.0389084
41	24dv	-0.0206816	n.s.	3.48971	0.000561787	2.04165	n.s.	3.80221	0.0158551		3	SMN	-0.485794	n.s.	-0.00895856	n.s.	-0.710187	n.s.	0.881022	0.189532
42	7AL	-0.153988	n.s.	-1.53623	n.s.	-2.72107	0.00691604	2.87687	0.0353989		4	CON	1.60685	n.s.	1.81771	n.s.	1.34017	n.s.	2.76567	0.0181787
45	7Am	-0.75636	n.s.	-0.501595	n.s.	-2.78346	0.00574569	2.96145	0.0299287		5	DAN	1.22181	n.s.	-1.39769	n.s.	-1.7562	n.s.	2.41863	0.0324388
48	LIPv	-2.09413	n.s.	0.46837	n.s.	-2.34944	n.s.	3.0679	0.0266356		6	Lan.	0.26572	n.s.	-0.619791	n.s.	2.05655	n.s.	2.25222	0.0376293
49	VIP	-0.0451547	n.s.	0.0455611	n.s.	-3.09224	0.0021877	3.63829	0.00980686		7	FPN	0.0557296	n.s.	-1.43171	n.s.	0.184795	n.s.	1.49152	0.091304
52	2	-1.05974	n.s.	-0.504907	n.s.	-2.59551	0.00994487	2.75469	0.0402495		8	Aud.	1.09779	n.s.	1.93313	n.s.	0.0736832	n.s.	2.04178	0.0421141
99	43	1.49885	n.s.	2.95291	0.00341588	2.54827	0.011362	3.33935	0.0171733		9	DMN	-0.794003	n.s.	0.155382	n.s.	1.38814	n.s.	1.68347	0.0700521
116	PFt	0.336533	n.s.	-2.23359	n.s.	-2.5843	0.0102661	3.00871	0.0286318		10	PMN	-1.40549	n.s.	0.236368	n.s.	0.0340125	n.s.	1.47839	0.0842587
121	ProS	-2.79236	0.00559426	2.37061	n.s.	1.29116	n.s.	3.73278	0.0103277		11	VMN	1.42337	n.s.	0.547129	n.s.	-1.00324	n.s.	1.76319	0.0676832
123	STGa	2.79301	0.00558326	0.835676	n.s.	-1.00002	n.s.	2.79768	0.0381148		12	OAN	-0.231745	n.s.	0.580718	n.s.	1.21123	n.s.	1.38607	0.0909989
138	PH	0.501182	n.s.	-0.408969	n.s.	-2.03112	n.s.	2.80372	0.0405459
175	A4	1.55401	n.s.	3.01509	0.00280551	0.579159	n.s.	3.18213	0.0209206

## Sheet: Table S6
Table S6. Network-wise comparison between ASD and controls in different age groups
Intra-hemisphere									Inter-hemisphere
Children		G1		G2		G3			Children		G1		G2		G3
ID	Networks	t	P	t	P	t	P		ID	Networks	t	P	t	P	t	P
1	Vis1	0.763581	n.s.	-0.0856424	n.s.	0.264244	n.s.		1	Vis1	1.23043	n.s.	-0.462165	n.s.	-1.13184	n.s.
2	Vis2	0.345005	n.s.	-0.0632993	n.s.	2.01515	n.s.		2	Vis2	0.308134	n.s.	1.0806	n.s.	1.53777	n.s.
3	SMN	0.77889	n.s.	-0.562128	n.s.	-1.1601	n.s.		3	SMN	0.557466	n.s.	-1.06998	n.s.	-0.555804	n.s.
4	CON	-1.22814	n.s.	-0.877737	n.s.	0.759673	n.s.		4	CON	-0.56961	n.s.	-2.49844	0.0149339	-0.833501	n.s.
5	DAN	-0.28857	n.s.	2.0365	n.s.	-0.385635	n.s.		5	DAN	-0.93935	n.s.	1.8963	n.s.	0.64666	n.s.
6	Lan.	-0.883929	n.s.	-0.343781	n.s.	-2.99347	0.00386039		6	Lan.	-1.28359	n.s.	0.701408	n.s.	-1.08221	n.s.
7	FPN	0.529984	n.s.	1.7187	n.s.	-1.68247	n.s.		7	FPN	0.30904	n.s.	1.29335	n.s.	-1.13364	n.s.
8	Aud.	-0.638183	n.s.	-0.723982	n.s.	-0.60212	n.s.		8	Aud.	-0.589848	n.s.	-1.79327	n.s.	0.759628	n.s.
9	DMN	0.365364	n.s.	-0.606237	n.s.	1.11166	n.s.		9	DMN	0.537702	n.s.	-0.183593	n.s.	-0.443509	n.s.
10	PMN	0.085642	n.s.	0.834647	n.s.	0.584437	n.s.		10	PMN	-0.234573	n.s.	-0.532936	n.s.	0.0358653	n.s.
11	VMN	0.183748	n.s.	-1.05663	n.s.	0.148259	n.s.		11	VMN	-0.415085	n.s.	-0.0423632	n.s.	0.744151	n.s.
12	OAN	0.65489	n.s.	-0.15885	n.s.	1.41326	n.s.		12	OAN	0.86769	n.s.	-0.204305	n.s.	-0.215158	n.s.
Adolescents		G1		G2		G3			Adolescents		G1		G2		G3
ID	Networks	t	P	t	P	t	P		ID	Networks	t	P	t	P	t	P
1	Vis1	2.48517	0.0148624	-1.52393	n.s.	0.497942	n.s.		1	Vis1	2.59427	0.0111223	-0.973982	n.s.	0.393755	n.s.
2	Vis2	0.876005	n.s.	-0.770041	n.s.	0.193312	n.s.		2	Vis2	1.3805	n.s.	-0.710822	n.s.	-0.952834	n.s.
3	SMN	-0.406307	n.s.	-0.0505212	n.s.	-2.56288	0.0121001		3	SMN	0.981942	n.s.	1.34464	n.s.	-2.85219	0.00542335
4	CON	1.29061	n.s.	-0.0552555	n.s.	0.0632106	n.s.		4	CON	2.42121	n.s.	-0.1717	n.s.	1.03425	n.s.
5	DAN	1.38379	n.s.	1.04693	n.s.	0.707653	n.s.		5	DAN	1.35697	n.s.	0.208055	n.s.	0.166792	n.s.
6	Lan.	-4.18213	6.86678e-05	-1.76409	n.s.	0.818768	n.s.		6	Lan.	-3.84832	0.000226345	-1.08421	n.s.	1.86773	n.s.
7	FPN	0.305151	n.s.	1.29575	n.s.	1.11443	n.s.		7	FPN	-0.124089	n.s.	0.762426	n.s.	2.19232	n.s.
8	Aud.	0.243937	n.s.	-0.520228	n.s.	-0.0444335	n.s.		8	Aud.	-0.413091	n.s.	-0.466938	n.s.	-1.11524	n.s.
9	DMN	-0.51816	n.s.	1.80339	n.s.	0.071229	n.s.		9	DMN	-1.64042	n.s.	1.84803	n.s.	-1.16517	n.s.
10	PMN	0.380713	n.s.	0.559484	n.s.	0.979437	n.s.		10	PMN	0.768176	n.s.	0.40207	n.s.	1.29814	n.s.
11	VMN	-0.354427	n.s.	0.357089	n.s.	-0.417767	n.s.		11	VMN	0.130623	n.s.	-0.434866	n.s.	-0.706884	n.s.
12	OAN	-0.75383	n.s.	-0.560623	n.s.	-1.67628	n.s.		12	OAN	-0.21416	n.s.	-2.31566	n.s.	-1.45307	n.s.
Adults		G1		G2		G3			Adults		G1		G2		G3
ID	Networks	t	P	t	P	t	P		ID	Networks	t	P	t	P	t	P
1	Vis1	-1.79408	n.s.	0.0835724	n.s.	1.36929	n.s.		1	Vis1	-1.45002	n.s.	0.21209	n.s.	1.11097	n.s.
2	Vis2	-0.974968	n.s.	-0.060337	n.s.	-0.91238	n.s.		2	Vis2	0.20478	n.s.	0.131642	n.s.	-1.37999	n.s.
3	SMN	0.334302	n.s.	0.46721	n.s.	-0.443054	n.s.		3	SMN	0.0341687	n.s.	-1.1115	n.s.	-2.05471	n.s.
4	CON	0.884891	n.s.	1.77331	n.s.	0.724077	n.s.		4	CON	2.25533	n.s.	0.106494	n.s.	1.30321	n.s.
5	DAN	-0.138273	n.s.	-1.11637	n.s.	-1.6961	n.s.		5	DAN	1.12676	n.s.	0.182454	n.s.	-1.735	n.s.
6	Lan.	-1.63404	n.s.	-0.977386	n.s.	2.54833	0.0120548		6	Lan.	-1.79663	n.s.	-0.511703	n.s.	2.43237	0.0164401
7	FPN	0.450508	n.s.	-0.580916	n.s.	-0.455232	n.s.		7	FPN	0.311437	n.s.	-0.582158	n.s.	-0.432988	n.s.
8	Aud.	1.5791	n.s.	0.731608	n.s.	0.870316	n.s.		8	Aud.	0.865178	n.s.	0.98267	n.s.	0.676692	n.s.
9	DMN	-0.011753	n.s.	-0.886456	n.s.	0.0461637	n.s.		9	DMN	-1.0489	n.s.	0.499802	n.s.	1.30806	n.s.
10	PMN	-2.31702	n.s.	-0.835861	n.s.	1.14578	n.s.		10	PMN	-1.9713	n.s.	-0.0243106	n.s.	0.31893	n.s.
11	VMN	2.38791	n.s.	-0.385634	n.s.	-2.79804	0.00596997		11	VMN	1.64587	n.s.	0.638379	n.s.	-0.879857	n.s.
12	OAN	0.979456	n.s.	0.670612	n.s.	1.30948	n.s.		12	OAN	0.370339	n.s.	0.108965	n.s.	1.20286	n.s.

## Sheet: Table S7
Table S7. Heritability of the significant parcels
Diagnostic difference_intra-hemisphere								Diagnosis*age_intra-hemisphere
ID	Gradient	Label	t	h2	h2_SE	h2_P FDR		ID	Gradient	Label	t	h2	h2_SE	h2_P FDR
26	1	SFL	2.75797	0.0782803	0.0623882	0.139214		48	1	LIPv	-2.47606	0.203447	0.0586759	0.00242357
61	1	a24	-4.28772	0.069412	0.0604973	0.160959		61	1	a24	2.86359	0.069412	0.0604973	0.160959
99	1	43	-3.05791	0.0715729	0.055073	0.138654		152	1	V6A	-2.48369	0.0834911	0.0619916	0.131472
129	1	STSdp	3.79562	0.0826484	0.0587577	0.120345		41	2	24dv	4.28224	0.117155	0.0585999	0.0693526
61	2	a24	-2.71208	0.011155	0.0628493	0.532872		99	2	43	3.31566	0.0762338	0.0605485	0.206469
153	3	VMV1	-2.83407	0.0745769	0	0.121443		116	2	PFt	-3.32036	0.0323563	0.0590831	0.421359
								12	3	55b	2.43101	0.164456	0.0593535	0.00850356
Diagnostic difference_inter-hemisphere								45	3	7Am	-2.46285	0.103091	0.0585358	0.0700208
ID	Gradient	Label	t	h2	h2_SE	h2_P FDR		48	3	LIPv	-2.5716	0.164152	0.0581064	0.00715304
58	1	33pr	-2.4358	0.162902	0.0567798	0.00641005		116	3	PFt	-2.75911	0.148606	0.059638	0.0167466
59	1	a24pr	-4.38996	0.0786275	0.0587879	0.128211		129	3	STSdp	2.50498	0.282766	0	9e-06
60	1	p32pr	-3.54808	0.106758	0.0606327	0.0630009		139	3	TPOJ1	2.64576	0.0926385	0	0.0762985
66	1	47m	2.64755	0.137303	0.0617432	0.0266968
94	1	47s	3.38373	0.074497	0.0598571	0.145075		Diagnosis*age_inter-hemisphere
125	1	A5	2.81313	0.162311	0.0651118	0.0148156		ID	Gradient	Label	t	h2	h2_SE	h2_P FDR
129	1	STSdp	3.83752	0.146352	0.0615931	0.0195191		1	1	V1	-3.09143	0.0644593	0.0587413	0.17959
139	1	TPOJ1	2.81501	0.292897	0.0607824	3.2e-05		121	1	ProS	-2.79236	0.0645418	0.060456	0.186563
14	2	RSC	-2.55016	0	0	0.527859		123	1	STGa	2.79301	0	0	0.509915
128	2	STSda	-2.57059	0.13345	0.0591968	0.0375066		41	2	24dv	3.48971	0.146091	0.0607215	0.0283033
9	3	3b	2.47903	0.078322	0.0627844	0.1403		99	2	43	2.95291	0.0258474	0.0542077	0.393498
26	3	SFL	-2.90095	0.212079	0.060287	0.00114975		175	2	A4	3.01509	0.0760986	0.0601989	0.169206
53	3	3a	2.47765	0.0160485	0.062054	0.425801		12	3	55b	3.05536	0.130252	0.0591041	0.0263542
76	3	47l	-2.41691	0.266903	0.0653946	0.0001755		42	3	7AL	-2.72107	0.106832	0.0587917	0.0606418
120	3	H	2.98119	0.0788801	0.0635848	0.139705		45	3	7Am	-2.78346	0.057241	0.0617257	0.219721
157	3	FST	3.14207	0.132542	0.0615765	0.0282466		49	3	VIP	-3.09224	0.197829	0.063329	0.0037188
								52	3	2	-2.59551	0.0185105	0.0635363	0.414623
								99	3	43	2.54827	0.0450197	0.0544368	0.249358
								116	3	PFt	-2.5843	0.0898242	0.0536425	0.0749225

## Sheet: Table S8
Table S8. Representational similarity analysis (RSA) across data sites
		Intra-hemisphere							Inter-hemisphere
		ASD		Controls		statistics	significance		ASD		Controls		statistics	significance
	Sites	Mean	SE	Mean	SE	t	P		Mean	SE	Mean	SE	t	P
G1	NYU_I	0.069868	0.00543948	0.0654865	0.00335648	-0.795733	0.426289		0.0674319	0.00354142	0.0674319	0.00354142	-2.07776	0.0378677
	Pitt	0.0794585	0.0127954	0.105593	0.0120031	-2.37664	0.0179946		0.112308	0.0124455	0.112308	0.0124455	-2.82695	0.00496259
	USM	0.0580584	0.00405396	0.0941585	0.00509314	-5.33133	1.10562e-07		0.0832772	0.00527182	0.0832772	0.00527182	-5.29171	1.3693e-07
	NYU_II	0.0671894	0.00895744	0.107674	0.0134309	-2.31221	0.0212156		0.0923827	0.0135956	0.0923827	0.0135956	-1.53483	0.125528
	TCD	0.131812	0.0177485	0.126415	0.0147538	-0.119316	0.905125		0.122468	0.0153387	0.122468	0.0153387	-0.95119	0.342469
	Total	0.0678329	0.00300878	0.0828599	0.00274216	-5.11889	3.19811e-07		0.0802018	0.00285198	0.0802018	0.00285198	-6.54	6.8185e-11
G2	NYU_I	0.0533361	0.00564798	0.0434484	0.00345728	0.20725	0.835837		0.0521308	0.00559088	0.0493698	0.00344766	-1.08627	0.277498
	Pitt	0.0828933	0.0128824	0.0656486	0.0120775	1.26925	0.205174		0.0707377	0.0126614	0.102046	0.0116583	-3.16048	0.00170893
	USM	0.0515438	0.00411396	0.0560531	0.00536011	0.101946	0.918811		0.047403	0.00415285	0.0623102	0.00578678	-1.4735	0.140802
	NYU_II	0.0440676	0.00912833	0.0775484	0.0140126	-1.59531	0.111343		0.0529486	0.00911877	0.0981585	0.013749	-2.6159	0.00919761
	TCD	0.0875774	0.0181608	0.0684933	0.0157359	0.713789	0.476054		0.131032	0.0180914	0.0879126	0.0158542	1.99997	0.0466347
	Total	0.0552669	0.00306714	0.0523632	0.00283591	0.261401	0.793795		0.055421	0.00307068	0.062561	0.00288876	-2.56124	0.0104613
G3	NYU_I	0.0789965	0.00539944	0.0720528	0.00325211	-0.309129	0.757258		0.0580913	0.00544567	0.0617465	0.00326025	-2.49583	0.0126519
	Pitt	0.0805346	0.012821	0.112884	0.0115502	-3.09079	0.00215216		0.0691332	0.0127179	0.108171	0.0115235	-3.9155	0.00010797
	USM	0.0466725	0.0040058	0.0905166	0.00520845	-6.70545	2.72457e-11		0.0376861	0.00374343	0.0794008	0.00516829	-7.24295	6.62806e-13
	NYU_II	0.0955486	0.00863484	0.100895	0.0138749	0.842327	0.400052		0.0682928	0.00864476	0.0885629	0.0135655	-0.524542	0.60016
	TCD	0.125525	0.0172233	0.0912477	0.014603	2.05448	0.0410167		0.136345	0.0169377	0.105141	0.0146752	1.75802	0.0800241
	Total	0.0686651	0.00297461	0.0833917	0.00271048	-5.20063	2.07191e-07		0.0547503	0.00289916	0.0745837	0.00270411	-7.32727	2.75746e-13
